# Supplementary material for: South-south collaboration on HIV/AIDS prevention and treatment research: when birds of a feather rarely flock together
Source: Global Health. 2018 Mar 1;14:25. doi: 10.1186/s12992-018-0341-1 (PMC5831226; doi:10.1186/s12992-018-0341-1)
Supplement: Supplementary file 1 — List of articles involving at least one author based on a low- or middle-income country (LMIC). (XLSX 17149 kb) [file 12992_2018_341_MOESM1_ESM.xlsx]

## Sheet: HIV_LMIC_pubs
ut	title	ab	pub_year
000202946700006	Synthesis and biological evaluation of 1,3,3,4-tetrasubstituted pyrrolidine CCR5 receptor antagonists. Discovery of a potent and orally bioavailable anti-HIV agent	A series of 1,3,3,4-tetrasubstituted pyrrolidine containing CCR5 receptor antagonists were designed, which were elaborated either by condensation of a lithium salt of 3-(N,N-dibenzyl)aminopropionic acid methyl ester with ethyl benzoformate or by Baylis-Hillman reaction of ethyl acrylate with ethyl benzoformate and subsequent 1,4-addition of benzylamine, in the key steps. These compounds bearing 4…	2007
000202987000005	Porphyria cutanea tarda manifestation in patients infected with human immunodeficiency virus	Porphyrias are metabolic disorders caused by a decreased activity of one of the haem enzymes. Porphyria Cutanea Tarda (PCT) is due to subnormal activity of Uroporphyrinogen Decarboxylase (URO-D), and its value in erythrocytes allows differentiation between familiar and sporadic PCT leading to increased levels of highly carboxylated porphyrins in liver, plasma and urine. Clinical symptoms include …	2006
000203007000003	Women's autonomy and informed consent in microbicides clinical trials	ACHIEVING RESPECT FOR PERSONS is problematic in settings with concepts of autonomy that differ from Western values. For international research, women's autonomy to consent to participation is an increasingly contentious issue. We present data from ancillary studies conducted in preparation for a clinical trial testing the safety and efficacy of topical microbicides, used to prevent HIV infection.…	2006
000203007100006	Using formative research to develop a context-specific approach to informed consent for clinical trials	PARTICIPANT UNDERSTANDING is of particular concern when obtaining informed consent. Recommendations for improving understanding include disclosing information using culturally-appropriate and innovative approaches. To increase the effectiveness of the consent process for a clinical trial in Malawi on interventions to prevent mother-to-child transmission of HIV during breastfeeding, formative rese…	2006
000203014800003	Pathogen variability. A genomic signal approach	The conversion of genomic symbolic sequences into digital signals has been applied for the analysis pathogen variability. Results are given on the variability of Human Immunodeficiency Virus, type 1, subtype F, isolated in Romania, and of the type A avian influenza virus H5N1, for which sequences have been downloaded from GenBank [I]. Nucleotide sequence analysis is corroborated with techniques b…	2006
000203462500005	AIDS mortality in a tertiary health institution: A four-year review	Africa contains 70% of adults and 80% of children living with AIDS in the world and has buried 75% of the 21.8 million worldwide who have died of AIDS since the epidemic began. Nigeria, the most populous country in Africa, has 5.8% of her adult population having HIV infect ion at the end of 2003. We reviewed the causes of death among AIDS patients in Aminu Kano Teaching Hospital Kano, Nigeria ove…	2006
000203462500018	Paradoxical deterioration during the course of antituberculous treatment	Paradoxical deterioration during antituberculous therapy is defined as the clinical or radiological worsening of pre-existing tuberculous lesions or the development of new lesions in a patient who initially improves. Although it has frequently been reported for patients infected with human immunodeficiency virus (HIV), it can also be seen in HIV-negative patients. Here, we present a case of milia…	2006
000203582000037	Detection of broad functional gag-specific CD4+T cell responses in HIV-1-infected subjects following therapeutic immunization with rMVA expressing an HIV-1 gag immunogen		2006
000203582000115	The Guinean traditional medicine in the treatment of HIV/AIDS		2006
000203582000138	Development and evaluation of the oligonucleotide ligation assay (OLA) for the detection of drug resistance mutations in HIV-2 patients on antiretroviral therapy		2006
000203582000160	Homology of HIV-1 Indian subtype C tat gene with other subtypes correlates with the induction of potent cross clade immune responses following immunization with HIV-1 Indian subtype C mutated and codon optimized tat DNA/MVA vaccine in mice		2006
000203582000176	Comparative study on use of CD4 T cell count and plasma P24 antigen concentration in antiretroviral therapy monitoring for HIV/AIDs patients in Kano, Nigeria		2006
000203582000182	Virological responses of treatment-naive stage CDC-2 HIV-1 positive subjects receiving VGV-1 injections in a blinded, placebo-controlled, multi-centre clinical trial		2006
000206768100037	Cocaine treatment admissions at three sentinel sites in South Africa (1997-2006): findings and implications for policy, practice and research	Background: Accurate prevalence data on cocaine use, that points to where problems exist and the extent of these problems, is necessary to guide the formulation of effective substance abuse policy and practice. The purpose of this study was to provide surveillance information about the nature and extent of problematic cocaine use in South Africa. Methods: Data were collected between January 1997 …	2007
000206783100002	Circumcision for prevention against HIV: marked seasonal variation in demand and potential public sector readiness in Soweto, South Africa	The public sector delivery of male circumcision in the only public sector hospital in Soweto, South Africa was examined to gauge local capacity to deliver this procedure as an intervention for prevention of HIV acquisition. During the period from July 1998 to March 2006, approximately 360 procedures were performed per annum. Striking seasonal variations and the relatively few procedures performed…	2007
000206871700006	Fungal infections of the central nervous system: The clinical syndromes	Fungal infections of the central nervous system (CNS) are being increasingly diagnosed both in immunocompromised and immunocompetent individuals. Sinocranial aspergillosis is more frequently described from countries with temperate climates, more often in otherwise immunocompetent individuals. The clinical syndromes with which fungal infections of the CNS can present are protean and can involve mo…	2007
000206871700007	Cryptococcal meningitis: Clinical, diagnostic and therapeutic overviews	Cryptococcal meningitis has emerged as a leading cause of infectious morbidity and mortality in patients with AIDS. Among the human immunodeficiency virus (HIV)-seropositive subjects, cryptococcal meningitis is the second most common cause of opportunistic neuro-infection. Current trends are changing due to the marked improvement of quality and length of life produced by highly active antiretrovi…	2007
000207050100002	Measures Needed to Strengthen Strategic HIV/AIDS Prevention Programmes in China	This paper traces the commonly believed three phases of the HIV/AIDs epidemic in China from the early 1980s to the present time and reviews how the Chinese Government and NGOs are dealing with the crisis. Transmission routes for HIV infection in China are thought to be via IDUs, blood plasma donors, sexual contacts and from mother-to-child transmissions. The author examined interventions for HIV/…	2007
000207443600021	Isolation of Non-Tuberculous Mycobacteria in Children Investigated for Pulmonary Tuberculosis	Objective. To evaluate the frequency and clinical significance of non-tuberculous mycobacteria (NTM) isolates among children investigated for pulmonary tuberculosis in a rural South African community. Methods. Children were investigated for pulmonary tuberculosis as part of a tuberculosis vaccine surveillance program (2001-2005). The clinical features of children in whom NTM were isolated, from i…	2006
000207443600100	Vaccinia Scars Associated with Improved Survival among Adults in Rural Guinea-Bissau	Background. In urban Guinea-Bissau, adults with a vaccinia scar had better survival but also a higher prevalence of HIV-2 infection. We therefore investigated the association between vaccinia scar and survival and HIV infection in a rural area of Guinea-Bissau. Methodology/Principal Findings. In connection with a study of HIV in rural Guinea-Bissau, we assessed vaccinia and BCG scars in 193 HIV-1…	2006
000207443600101	Strong HIV-1-Specific T Cell Responses in HIV-1-Exposed Uninfected Infants and Neonates Revealed after Regulatory T Cell Removal	Background. In utero transmission of HIV-1 occurs on average in only 3%-15% of HIV-1-exposed neonates born to mothers not on antiretroviral drug therapy. Thus, despite potential exposure, the majority of infants remain uninfected. Weak HIV-1specific T-cell responses have been detected in children exposed to HIV-1, and potentially contribute to protection against infection. We, and others, have re…	2006
000207443700015	Acceptance of Anti-Retroviral Therapy among Patients Infected with HIV and Tuberculosis in Rural Malawi Is Low and Associated with Cost of Transport	Background. A study was conducted among newly registered HIV-positive tuberculosis ( TB) patients systematically offered anti-retroviral treatment (ART) in a district hospital in rural Malawi in order to a) determine the acceptance of ART b) conduct a geographic mapping of those placed on ART and c) examine the association between "cost of transport'' and ART acceptance. Methodology/Principal Fin…	2006
000207443700029	DNA Encoding an HIV-1 Gag/Human Lysosome-Associated Membrane Protein-1 Chimera Elicits a Broad Cellular and Humoral Immune Response in Rhesus Macaques	Previous studies of HIV-1 p55Gag immunization of mice have demonstrated the usefulness of targeting antigens to the cellular compartment containing the major histocompatibility complex type II (MHC II) complex molecules by use of a DNA antigen formulation encoding Gag as a chimera with the mouse lysosome-associated membrane protein (mLAMP/gag). In the present study, we have analyzed the magnitude…	2006
000207448600026	Accelerating harm reduction interventions to confront the HIV epidemic in the Western Pacific and Asia: the role of WHO (WPRO)	The epidemic of HIV/AIDS linked to injecting drug usage is one of the most explosive in recent years. After a historical epicentre in Europe, South and North America, at present it is clearly the main cause of dissemination of the epidemic in Eastern Europe and some key Asian countries. Recently, 10 African countries reported the spread of HIV through people who inject drugs (PWID), breaking one …	2008
000207448600029	Predictors of HIV infection and prevalence for syphilis infection among injection drug users in China: Community-based surveys along major drug trafficking routes	Objective: To assess the predictors and prevalence of HIV infection among injection drug users in highly endemic regions along major drug trafficking routes in three Chinese provinces. Methods: We enrolled participants using community outreach and peer referrals. uestionnaire-based interviews provided demographic, drug use, and sexual behavior information. HIV was tested via ELISA and syphilis by…	2008
000207451500016	HIV-Associated TB in An Giang Province, Vietnam, 2001-2004: Epidemiology and TB Treatment Outcomes	Background. Mortality is high in HIV-infected TB patients, but few studies from Southeast Asia have documented the benefits of interventions, such as co-trimoxazole (CTX), in reducing mortality during TB treatment. To help guide policy in Vietnam, we studied the epidemiology of HIV-associated TB in one province and examined factors associated with outcomes, including the impact of CTX use. Method…	2007
000207451800001	Zinc or Multiple Micronutrient Supplementation to Reduce Diarrhea and Respiratory Disease in South African Children: A Randomized Controlled Trial	Background. Prophylactic zinc supplementation has been shown to reduce diarrhea and respiratory illness in children in many developing countries, but its efficacy in children in Africa is uncertain. Objective. To determine if zinc, or zinc plus multiple micronutrients, reduces diarrhea and respiratory disease prevalence. Design. Randomized, double-blind, controlled trial. Setting. Rural community…	2007
000207452100010	A National Survey of Teachers on Antiretroviral Therapy in Malawi: Access, Retention in Therapy and Survival	Background. HIV/AIDS is having a devastating effect on the education sector in sub-Saharan Africa. A national survey was conducted in all public sector and private sector facilities in Malawi providing antiretroviral therapy (ART) to determine the uptake of ART by teachers and their outcomes while on treatment. Methodology/Principal Findings. A retrospective cohort study was carried out based on …	2007
000207455200007	Differential Drug Resistance Acquisition in HIV-1 of Subtypes B and C	Background. Subtype C is the most prevalent HIV-1 subtype in the world, mainly in countries with the highest HIV prevalence. However, few studies have evaluated the impact of antiretroviral therapy on this subtype. In southern Brazil, the first developing country to offer free and universal treatment, subtypes B and C co-circulate with equal prevalence, allowing for an extensive evaluation of thi…	2007
000207455300005	A Threshold Value for the Time Delay to TB Diagnosis	Background. In many communities where TB occurs at high incidence, the major force driving the epidemic is transmission. It is plausible that the typical long delay from the onset of infectious disease to diagnosis and commencement of treatment is almost certainly the major factor contributing to the high rate of transmission. Methodology/Principal Findings. This study is confined to communities …	2007
000207455300026	Prevalence of Same-Sex Sexual Behavior and Associated Characteristics among Low-Income Urban Males in Peru	Background. Peru has a concentrated HIV epidemic in which men who have sex with men are particularly vulnerable. We describe the lifetime prevalence of same-sex sexual contact and associated risk behaviors of men in Peru's general population, regardless of their sexual identity. Methods and Results. A probability sample of males from low-income households in three Peruvian cities completed an epi…	2007
000207455500010	Impact of Antiretroviral Therapy on the Incidence of Tuberculosis: The Brazilian Experience, 1995-2001	Background. The human immunodeficiency virus (HIV) fuels tuberculosis (TB) epidemics. In controlled clinical trials, antiretroviral therapy (ART) reduces TB incidence in HIV-infected patients. In this study we determine if, under programmatic conditions, Brazil's policy of universal ART access has impacted TB incidence among HIV-infected patients. Methods. We abstracted clinical information from …	2007
000207455900006	Molecular Analysis of a Leprosy Immunotherapeutic Bacillus Provides Insights into Mycobacterium Evolution	Background. Evolutionary dynamics plays a central role in facilitating the mechanisms of species divergence among pathogenic and saprophytic mycobacteria. The ability of mycobacteria to colonize hosts, to proliferate and to cause diseases has evolved due to its predisposition to various evolutionary forces acting over a period of time. Mycobacterium indicus pranii (MIP), a taxonomically unknown '…	2007
000207455900007	The Mucosae-Associated Epithelial Chemokine (MEC/CCL28) Modulates Immunity in HIV Infection	Background. CCL28 (MEC) binds to CCR3 and CCR10 and recruits IgA-secreting plasma cells (IgA-ASC) in the mucosal lamina propria (MLP). Mucosal HIV-specific IgA are detected in HIV-infection and exposure. The CCL28 circuit was analyzed in HIV-infected and-exposed individuals and in HIV-unexposed controls; the effect of CCL28 administration on gastrointestinal MLP IgA-ASC was verified in a mouse mo…	2007
000207455900037	Sexual Risk Factors for HIV Infection in Early and Advanced HIV Epidemics in Sub-Saharan Africa: Systematic Overview of 68 Epidemiological Studies	Background. It is commonly assumed that sexual risk factors for heterosexual HIV transmission in sub-Saharan Africa, such as multi-partner sex, paid sex and co-infections, become less important as HIV epidemics mature and prevalence increases. Methods and Findings. We conducted a systematic review of 68 African epidemiological studies from 1986 to 2006 involving 17,000 HIV positive adults and 73,…	2007
000207458500025	HIV-1/HSV-2 Co-Infected Adults in Early HIV-1 Infection Have Elevated CD4+T Cell Counts	Introduction. HIV-1 is often acquired in the presence of pre-existing co-infections, such as Herpes Simplex Virus 2 (HSV-2). We examined the impact of HSV-2 status at the time of HIV-1 acquisition for its impact on subsequent clinical course, and total CD4+ T cell phenotypes. Methods. We assessed the relationship of HSV-1/HSV-2 co-infection status on CD4+ T cell counts and HIV-1 RNA levels over t…	2007
000207459400009	HIV-Infected Children Living in Central Africa Have Low Persistence of Antibodies to Vaccines Used in the Expanded Program on Immunization	Background. The Expanded Program on Immunization (EPI) is the most cost-effective measures to control vaccine-preventable diseases. Currently, the EPI schedule is similar for HIV-infected children; the introduction of antiretroviral therapy ( ART) should considerably prolong their life expectancy. Methods and Principal Findings. To evaluate the persistence of antibodies to the EPI vaccines in HIV…	2007
000207459600001	SAVVY (R) (C31G) Gel for Prevention of HIV infection in Women: A Phase 3, Double-Blind, Randomized, Placebo-Controlled Trial in Ghana	Objective. The objective of this trial was to determine the effectiveness of 1.0% C31G (SAVVY) in preventing male-to-female vaginal transmission of HIV infection among women at high risk. Methodology/Principal Findings. This was a Phase 3, double-blind, randomized, placebo-controlled trial. Participants made up to 12 monthly visits for HIV testing, adverse event reporting, and study product suppl…	2007
000207459700020	High Uptake of Exclusive Breastfeeding and Reduced Early Post-Natal HIV Transmission	Background. Empirical data showing the clear benefits of exclusive breastfeeding (EBF) for HIV prevention are needed to encourage implementation of lactation support programs for HIV-infected women in low resource settings among whom replacement feeding is unsafe. We conducted a prospective, observational study in Lusaka, Zambia, to test the hypothesis that EBF is associated with a lower risk of …	2007
000207594200005	3D QSAR Studies of DAMNI Analogs as Possible Non-nucleoside Reverse Transcriptase Inhibitors	The non-nucleoside inhibitors of HIV-1-reverse transcriptase (NNRTIs) are an important class of drugs employed in antiviral therapy. Recently, a novel family of NNRTIs commonly referred to as 1-[2-diarylmethoxy] ethyl) 2-methyl-5-nitroimidazoles (DAMNI) derivatives have been discovered. The 3D-QSAR studies on DAMNI derivatives as NNRTIs was performed by comparative molecular field analysis (CoMFA…	2008
000207631600007	Hematological alterations in AIDS-associated cryptococcosis	The hematologic characteristics at the moment of admission of 44 patients treated for cryptococcosis associated with AIDS in the XI Ward of the Muniz Hospital, from January of 2000 to December of 2004, were retrospectively evaluated. In each case, the results of the hematologic studies and TCD4+ lymphocytes count were taken into account (red cell, leukocytes and platelet counts), at the moment of…	2008
000207634600009	THE EFFECT OF MIND POWER ON HIV-1: A PILOT STUDY	Introduction Every human being has mind power, and it can directly affect our activities and behaviors. Furthermore, our minds can directly control our internal organs, tissues, and even cellular activity after we receive appropriate training. Objective This pilot study investigated how a person's mind power can directly influence the growth and infectivity of HIV type 1 (HIV-1) outside the human…	2007
000207648500009	Unprotected Tajik Male Migrant Workers in Moscow at Risk for HIV/AIDS	This paper focuses on Tajik male migrant workers in Moscow and seeks to address the global public health problem of HIV prevention amongst male migrant workers. To develop feasible and effective preventive interventions for reducing HIV risk behaviors amongst Tajik male migrant workers in Moscow, this study aimed to characterize their HIV/AIDS risk and protective knowledge, attitudes, and behavio…	2008
000207661300013	Opportunistic ocular infections in AIDS	As the number of HIV infected patients is multiplying exponentially day by day so are the associated ocular complications. The increasing longevity of individuals with HIV disease has resulted in greater numbers of patients with ocular opportunistic infection. By the means of this article we describe various opportunistic ocular infections in AIDS and their clinical manifestations, discussed unde…	2008
000207661400011	Social and gender biases in HIV/AIDS care in India	To understand the socio-psychological aspects of HIV transmission and gender and caste based AIDS care in India, 100 HIV positive patients and their spouses or sexual partners were included in this study. The individuals were interviewed for their pre-or extramarital sexual exposure with suspected HIV positive persons. They were also interviewed about the barriers, if any, they used, and change i…	2008
000207661400012	Baseline survey of pregnant women's knowledge of treatment to prevent mother- to-child human immuno-deficiency virus transmission in a resource limited setting	Despite continuing advances in scientific knowledge about treatments to prevent mother-to-child (MTCT) of the human immune deficiency virus (HIV), there is a paucity of data on pregnant women's knowledge of treatments to prevent MTCT of HIV in Aba, South Eastern Nigeria. We investigated pregnant women's knowledge of the availability of treatments to prevent MTCT of HIV in the low resourced settin…	2008
000207661400013	Pregnant women's knowledge of perinatal HIV infection in a resource limited setting	The purpose of the study was to assess pregnant women's knowledge of perinatal human immunodeficiency virus (HIV) infection. A descriptive study involving 100 consecutive and consenting patients at the antenatal clinic of Abia State University Teaching Hospital (ABSUTH), Aba, South Eastern Nigeria, over the period 1st November, 2007 to 15th January, 2008 was done. Using a structured questionnaire…	2008
000207704500008	Changing Profile of Prostatic Abscess	Purpose: To compare the clinical presentation of prostatic abscess and treatment outcome in two different time frames with regards to etiologies, co-morbid factors and the impact of multidrug resistant organism. Materials and Methods: We retrospectively assessed the charts of 48 patients with the diagnosis of prostatic abscess from 1991 to 2005. The period was divided arbitrarily into two differe…	2008
000207777300010	Men's Health in Africa Part 1: Reproductive urogenital diseases and human immunodeficiency virus infection	While acknowledging that the concept of 'men's health' is not clearly defined, and that the geographic designation 'Africa' involves immense demographic heterogeneity, the aim of this paper is to present a review of reproductive and urogenital aspects of men's health, including the effect of sexually transmitted infections in Africa. Infertility is particularly distressing in African societies, a…	2008
000207801600013	Experiences of self-disclosure among tuberculosis patients in rural Southern Malawi	Introduction: Tuberculosis (Tb) is a significant public health problem in Southern Africa, largely as a consequence of the HIV/AIDS pandemic. Self-disclosure of diagnosis to others within the patients' social environment may be problematic because the diagnosis of Tb may attract stigma, largely derived from the association of this disease with HIV infection. In Malawi, there are limited reports o…	2008
000207811500002	Ethnopharmacology and biological activity of Quassia amara (Simaroubaceae): State of the art	Quassia amara is a shrubby plant, which extracts (from leaves, bark or wood) have been traditionally used for the treatment of digestive problems, liver, malaria and as an insecticide. Recently, it has been shown that bitterwood tree wort extracts are effective against cancer and HIV-virus. Quassia amara is a source of a great diversity of bioactive compouds, quassinoids being the main responsibl…	2008
000207814900004	Sociodemographic characteristics, sexual behavior, and HIV risks of rural-to-urban migrants in China	Because of China's increasing industrialization over the past two decades, many rural residents have migrated to urban areas but frequently return to visit their home villages. These rural-to-urban migrants are generally young, are better educated than non-migrating rural residents but less educated than their urban counterparts, are most likely employed in venues such as construction sites, fact…	2007
000207814900007	Predicting factors for the experience of HIV testing among women who have given birth in Cambodia	HIV testing and counselling is an entry point for the prevention of mother-to-child transmission of HIV (PMTCT) services, and it is important to determine predictors for HIV testing to improve the acceptance of HIV testing. The aim of this study was to assess predictive determinants for HIV testing asking mothers who had already given birth. Mothers who came to a childhood immunization in Phnom P…	2007
000207825500005	Sexually transmitted infection and public health in South Africa: Educational campaigns for prevention, 1935-1948 and 1999-2008	This contribution compares two educational campaigns for prevention of sexually transmitted infections (STIs) in South Africa: against syphilis in the decade before penicillin became widely available after World War II, and against HIV since 1999. The syphilis campaign was led by the South African Red Cross. The HIV/AIDS campaign is in the hands of loveLife, a well-financed health non-governmenta…	2009
000207832000006	A prospective, observational cohort study to elicit adverse effects of antiretroviral agents in a remote resource-restricted tribal population of Chhattisgarh	Objective : To assess the adverse effects of antiretroviral therapy (HAART) and its adherence in HIV-infected patients, in remote and tribal area with restricted resources. Materials and Methods : This was a prospective, observational study carried out at Department of Medicine, Government Medical College, Jagdalpur. A set of questions were asked and adverse drug reactions (ADRs) were recorded fo…	2009
000207894000002	Changing global essential medicines norms to improve access to AIDS treatment: Lessons from Brazil	Brazil's large-scale, successful HIV/AIDS treatment programme is considered by many to be a model for other developing countries aiming to improve access to AIDS treatment. Far less is known about Brazil's important role in changing global norms related to international pharmaceutical policy, particularly international human rights, health and trade policies governing access to essential medicine…	2009
000207894000004	Milking the cow: Young women's construction of identity and risk in age-disparate transactional sexual relationships in Maputo, Mozambique	Sexual relationships between young women and older men involving economic transactions have been offered as a likely explanation for gender differences in HIV prevalence in many parts of sub-Saharan Africa. This study employed peer ethnography to explore young women's construction of social identity and risk within age-disparate transactional sexual relationships in Maputo, Mozambique. Peer ethno…	2009
000207894200004	Integrating quality postnatal care into PMTCT in Swaziland	Swaziland's prevention of mother-to-child transmission (PMTCT) programme is linked to maternal and newborn health (MNH) services, but is mainly focussed on HIV/AIDS. Existing MNH services are inadequate, especially postnatal care (PNC) of mothers and babies, with delayed postnatal visits occurring at 4-6 weeks after delivery. Fifty-seven percent of staff in seven Swazi health facilities were trai…	2009
000207894200006	Development of leadership self-efficacy and collective efficacy: Adolescent girls across castes as peer educators in Nepal	Adolescent girls in Nepal face enormous social barriers to accessing education and health services due to exclusionary socio-religious traditions and years of conflict. The programme and study reported here address two issues that a national assembly of in-school and out-of-school adolescent girls, who had completed a basic life skills class, and, in the case of unschooled girls, an intensive lit…	2009
000207894300004	Wellness programmes for persons living with HIV/AIDS: Experiences from Eastern Cape province, South Africa	Columbia University's International Centre for AIDS Care and Treatment Programmes (ICAP) supports the establishment of HIV prevention, care and treatment programmes, in resource-limited countries, through the President's Emergency Plan for AIDS Relief. In South Africa (SA), ICAP has collaborated with the Eastern Cape Department of Health since 2004, to support HIV treatment and care programmes at…	2009
000207894400001	HIV/AIDS, STIs and condom use beliefs among male prison inmates in two South African provinces: Mpumalanga and KwaZulu-Natal	The purpose of this study was to describe the characteristics of a random sample of prison inmates from two provinces in South Africa with respect to correct knowledge regarding HIV/AIDS and sexual transmitted infection (STI) risk and beliefs about condom use. This cross-sectional descriptive study of 357 prison inmates formed part of a larger longitudinal investigation designed to implement a he…	2009
000207894400002	Sexing development and relocating gender: An organisational case study	While gender has become increasingly mainstreamed(1) in international development, it has lost its sharpness as an analytical tool and operational means to women's liberation. Sexuality, while it intersects with gender as a social construct, has been largely ignored within development contexts. This paper draws on findings that emerged from the gains and struggles experienced by project staff in …	2009
000207911400010	Survey on prevalence and risk factors on HIV-1 among pregnant women in North-Rift, Kenya: a hospital based cross-sectional study conducted between 2005 and 2006	Background: The HIV/AIDS epidemic in Kenya is a major public-health problem. Estimating the prevalence of HIV in pregnant women provides essential information for an effective implementation of HIV/AIDS control measures and monitoring of HIV spread within a country. The objective of this study was to determine the prevalence of HIV infection, risk factors for HIV/AIDS and immunologic (lymphocyte …	2009
000207911400011	Methamphetamine use and correlates in two villages of the highland ethnic Karen minority in northern Thailand: a cross sectional study	Background: The prevalence of methamphetamine use and human immunodeficiency virus (HIV) incidence are high in lowland Thai society. Despite increasing social and cultural mixing among residents of highland and lowland Thai societies, however, little is known about methamphetamine use among ethnic minority villagers in the highlands. Methods: A cross-sectional survey examined Karen villagers from…	2009
000207911400013	An integrated approach of community health worker support for HIV/AIDS and TB care in Angonia district, Mozambique	Background: The need to scale up treatment for HIV/AIDS has led to a revival in community health workers to help alleviate the health human resource crisis in sub-Saharan Africa. Community health workers have been employed in Mozambique since the 1970s, performing disparate and fragmented activities, with mixed results. Methods: A participant-observer description of the evolution of community hea…	2009
000207911400024	Reports of evidence planting by police among a community-based sample of injection drug users in Bangkok, Thailand	Background: Drug policy in Thailand has relied heavily on law enforcement-based approaches. Qualitative reports indicate that police in Thailand have resorted to planting drugs on suspected drug users to extort money or provide grounds for arrest. The present study sought to describe the prevalence and factors associated with this form of evidence planting by police among injection drug users (ID…	2009
000207916200003	Predicted co-receptor tropism and sequence characteristics of China HIV-1 V3 loops: implications for the future usage of CCR5 antagonists and AIDS vaccine development	Background: The co-receptor tropism of any given HIV-1 isolate is closely associated with the progression of AIDS. Understanding the co-receptor tropism and genetic diversity of circulating HIV-1 strains is critical for AIDS treatment and vaccine development. Methods: All available China HIV-1 V3 sequences with known subtypes/circulating recombinant forms (CRFs) and transmission routes were retri…	2009
000207918200015	Influence of non-nucleoside reverse transcriptase inhibitors (efavirenz and nevirapine) on the pharmacodynamic activity of gliclazide in animal models	Background: Type 2 diabetes may occur as a result of HIV infection and/or its treatment. Gliclazide is a widely used drug for the treatment of type 2 diabetes. Efavirenz and nevirapine are widely used non-nucleoside reverse transcriptase inhibitors for the treatment of HIV infection. The role of Efavirenz and nevirapine on the pharmacodynamic activity of gliclazide is not currently known. The obj…	2009
000207918700030	Model and experiences of initiating collaboration with traditional healers in validation of ethnomedicines for HIV/AIDS in Namibia	Many people with Human Immunodeficiency Virus/Acquired Immunodeficiency Syndrome (HIV/AIDS) in Namibia have access to antiretroviral drugs but some still use traditional medicines to treat opportunistic infections and offset side-effects from antiretroviral medication. Namibia has a rich biodiversity of indigenous plants that could contain novel anti-HIV agents. However, such medicinal plants hav…	2009
000207926200007	Art activism in South Africa and the ethics of representation in a time of AIDS	In South Africa, art activism plays an important role in the fight against HIV/AIDS. During the past number of years the South African National Gallery (SANG) has staged several events where works of art were commissioned to respond to the HIV/AIDS epidemic. The article discusses how the activist strategies of the SANG draw on two distinct traditions when combatting the AIDS epidemic by means of …	2009
000207936200002	Sexual/Gender Minorities in Thailand: Identities, Challenges, and Voluntary-Sector Counseling	This article has 3 objectives: (a) to chart current Thai sexual/gender-minority terminology and identities, (b) to identify challenges in the lives of sexual/gender minorities in Thailand, and (c) to evaluate how both identities and challenges are reflected in voluntary-sector counseling. The author summarizes terminology and issues from existing Thai and foreign studies and reports the results o…	2009
000207958900002	QSAR Studies of Non-Nucleoside Reverse Transcriptase Inhibitors: The Hydrophobic Effect	Non-nucleoside reverse transcriptase inhibitors (NNRTIs) are promising compounds in the search for potent and selective drugs for the treatment of AIDS. Although they are structurally diverse, the NNRTIs exhibit a striking similarity in their mode of action on the reverse transcriptase (RT) hydrophobic pocket. Several quantitative structure-activity relationship (QSAR) studies have been devoted t…	2006
000207959100008	Cancer and Aids: New Trends in Drug Design and Chemotherapy	We present a comprehensive but not exhaustive review of new trends in drug discovery and targets for cancer and AIDS which begins by highlighting the different historical stages of drug discovery from clinical diagnosis, natural compounds, serendipity and chemotherapy to the present age of modern experimental and computational techniques. The current state of the art of computer-aided drug design…	2006
000207966400006	Pulmonary cryptococcosis and AIDS	A case of pulmonary cryptococcosis in a 30-year-old woman, HIV positive since 1997, who was hospitalized with malaise, diarrhea, generalized myalgias and fever is communicated. As laboratory abnormal data, the patient showed 28% hematocrite, 1,900 leukocytes/mm(3) and 100,000 platelets/mm(3). She evolved into dry cough, dyspnea and abdominal pain without neurological symptoms, a positive parasito…	2009
000207966400007	Detection of anti-R7V antibodies in patiens infected with the human immunodeficiency virus	The Human Immunodeficiency Virus incorporates cellular antigens to its viral surface during the budding process, among them beta 2-microglobulin which is part of the Major Histocompatibility Complex Class I. The R7V epitope derived from beta 2 microglobulin is present on the virion surface and is able to induce the formation of neutralizing antibodies against R7V, whose presence is associated wit…	2009
000208053600005	Applying a programme theory framework to improve livelihood interventions integrated with HIV care and treatment programmes	The authors assessed whether livelihood interventions integrated with HIV and AIDS care and treatment programmes share a clearly elucidated causal pathway to impact, and examined their service delivery and utilisation plans to realise intended impacts on food security. They conducted multiple in-depth key informant interviews, along the livelihood programme chain, with staff from the AIDS Support…	2009
000208083200003	HIV molecular epidemiology: transmission and adaptation to human populations	Purpose of review To provide an update on the origin of the HIV epidemic and insights into how the immune response is shaping virus evolution. Recent findings Characterization of archival samples showed that by the 1960s, HIV had already diverged within humans. It is now estimated that HIV has been in humans since at least the early 1900s. However, despite the potential for different divergent vi…	2009
000208083200006	HIV-prevention science at a crossroads: advances in reducing sexual risk	Purpose of review We review the current state of evidence-based prevention strategies for reducing sexual transmission of HIV. The combined programmatic and scientific efforts through 2008 to reduce sexual transmission of HIV have failed to reduce substantially the global pandemic. Recent findings Prevention interventions to reduce HIV infection target behavioral, biomedical, and structural risk …	2009
000208083200011	The global epidemic of HIV infection among men who have sex with men	Purpose of review In the last few years, there have been reports of new, newly identified and resurging epidemics of HIV infection among men who have sex with men (MSM). This article reviews and summarizes the global epidemic of HIV infection among MSM. Recent findings In the Western world, the increase in notifications of new HIV infections among MSM is continuing. Steep increases in reports of …	2009
000208083200014	Current issues in prevention of mother-to-child transmission of HIV-1	Purpose of review To review new evidence in prevention of mother-to-child-transmission of HIV-1, which establishes, in principle, the feasibility of greatly improved effectiveness in developing countries. Recent findings This review presents evidence that demonstrates that a large gap in prevention of mother-to-child-transmission [MTCT] is being increasingly bridged. Recent studies have addressed…	2009
000208083200015	Epidemiology of HIV-associated tuberculosis	Purpose of review We review literature concerning the epidemiology of HIV-associated tuberculosis (HIV-TB), focusing on articles published between 2007 and 2008. Recent findings An estimated 1.37 million new cases of HIV-TB occurred in 2007, representing 15% of the total global burden of TB. In addition, an estimated 456 000 HIV-TB deaths accounted for 23% of global HIV/AIDS mortality. Sub-Sahara…	2009
000208083300003	Specificity of the autologous neutralizing antibody response	Purpose of review It has long been known that autologous neutralizing antibodies (AnAbs) exert pressure on the envelope of HIV, resulting in neutralization escape. However, recently, progress has been made in uncovering the precise targets of these potent early antibodies. Recent findings AnAbs primarily target variable regions of the HIV-1 envelope, explaining the strain-specificity of these ant…	2009
000208103300004	Early Motherhood, High Mortality, and HIV/AIDS Rates in Sub-Saharan Africa	Despite billions of dollars devoted to HIV/AIDS prevention since 1990, rates of infection continue to climb worldwide, primarily through heterosexual contact, and Sub-Saharan Africa is the worst case scenario (UNAIDS, 2004). Traditional intervention programs based on the ABCs (abstinence, being faithful, and condom use) of safe sex practices have shown mixed success. Engaging in risky sexual beha…	2009
000208103300005	Key Findings: A Qualitative Assessment of Provider and Patient Perceptions of HIV/AIDS in South Africa	In 1997, at the Davos International Economic Forum, Nelson Mandela stated that "the poor, the vulnerable, the unschooled, the socially marginalized, the women, and the children, those who bear the burden of colonial legacy-these are the sectors of society which bear the burden of AIDS" (Richter, 2001). Nearly a decade later, that statement still holds true, especially in Mr. Mandela's home countr…	2009
000208103300006	Building International Research Partnerships to Develop HIV Programs for Women of Color in the Context of Social Inequalities and Human Rights	This article examines relationships among social inequality, drug use, and HIV risk for women of color in the United States and South Africa. In the first section, social and cultural factors that may place women of color at risk for drug use and exposure to HIV are identified. In the second section, lessons learned while developing HIV prevention research protocols for women of color in South Af…	2009
000208106500003	Development and evaluation of a clinical algorithm to monitor patients on antiretrovirals in resource-limited settings using adherence, clinical and CD4 cell count criteria	Background: Routine viral load monitoring of patients on antiretroviral therapy (ART) is not affordable in most resource-limited settings. Methods: A cross-sectional study of 496 Ugandans established on ART was performed at the Infectious Diseases Institute, Kampala, Uganda. Adherence, clinical and laboratory parameters were assessed for their relationship with viral failure by multivariate logis…	2009
000208106500004	Greater involvement of people living with HIV in health care	Greater Involvement of People Living with HIV/AIDS represents a mobilising and an organising principle for the involvement of people living with HIV in program and policy responses. People with HIV have been at the forefront of designing and implementing effective HIV treatment, care and prevention activities. However, governments and health systems have yet to act to fully harness the potential …	2009
000208106500005	Quality of life and the impact of drug toxicities in a South African community-based antiretroviral programme	Background: The impact of highly active antiretroviral therapy (HAART) on health-related quality of life has been widely researched in the developed world, but there are few data from sub-Saharan Africa, where the vast majority of HIV-infected individuals live. This study examined health-related quality of life among HIV-positive individuals initiating HAART in Cape Town, South Africa, and explor…	2009
000208106500007	The cost and impact of male circumcision on HIV/AIDS in Botswana	The HIV/AIDS epidemic continues to be a major issue facing Botswana, with overall adult HIV prevalence estimated to be 25.7 percent in 2007. This paper estimates the cost and impact of the draft Ministry of Health male circumcision strategy using the UNAIDS/WHO Decision-Makers' Programme Planning Tool (DMPPT). Demographic data and HIV prevalence estimates from the recent National AIDS Coordinatin…	2009
000208106500008	Medication diaries do not improve outcomes with highly active antiretroviral therapy in Kenyan children: a randomized clinical trial	Background: As highly active antiretroviral therapy (HAART) becomes increasingly available to African children, it is important to evaluate simple and feasible methods of improving adherence in order to maximize benefits of therapy. Methods: HIV-1-infected children initiating World Health Organization non-nucleoside reverse transcriptase-inhibitor-containing first-line HAART regimens were randomi…	2009
000208106500020	Brazilian Network for HIV Drug Resistance Surveillance: a survey of individuals recently diagnosed with HIV	Use of antiretrovirals is widespread in Brazil, where more than 200,000 individuals are under treatment. Although general prevalence of primary antiretroviral resistance in Brazil is low, systematic sampling in large metropolitan areas has not being performed. The HIV Threshold Survey methodology (HIV-THS, WHO) was utilized, targeting Brazil's four major regions and selecting the six most populat…	2009
000208106500022	A model for extending antiretroviral care beyond the rural health centre	Background: A major obstacle facing many lower-income countries in establishing and maintaining HIV treatment programmes is the scarcity of trained health care providers. To address this shortage, the World Health Organization has recommend task shifting to HIV-infected peers. Methods: We designed a model of HIV care that utilizes HIV-infected patients, community care coordinators (CCCs), to care…	2009
000208106500023	Antiretroviral treatment outcomes from a nurse-driven, community-supported HIV/AIDS treatment programme in rural Lesotho: observational cohort assessment at two years	Introduction: Lesotho has the third highest HIV prevalence in the world (an adult prevalence of 23.2%). Despite a lack of resources for health, the country has implemented state-of-the-art antiretroviral treatment guidelines, including early initiation of treatment (<350 cells/mm(3)), tenofovir in first line, and nurse-initiated and managed HIV care, including antiretroviral therapy (ART), at pri…	2009
000208106500025	Five-year follow up of genotypic resistance patterns in HIV-1 subtype C infected patients in Botswana after failure of thymidine analogue-based regimens	Objective: Our objective was to establish genotypic resistance profiles among the 4% of Batswana patients who experienced virologic failure while being followed within Botswana's National Antiretroviral Treatment Program between 2002 and 2007. Methods: At the beginning of the national program in 2002, almost all patients received stavudine (d4T), together with didanosine (ddI), as part of their f…	2009
000208106500028	The fields of HIV and disability: past, present and future	This article provides an historic overview of the fields of disability and HIV. We describe this area of concern in terms of "fields"versus "a single field"because of the two related but distinct trends that have evolved over time. The first field involves people living with HIV and their experiences of disability, disablement and rehabilitation brought on by the disease and its treatments. The s…	2009
000208106500033	Variables that influence HIV-1 cerebrospinal fluid viral load in cryptococcal meningitis: a linear regression analysis	Background: The central nervous system is considered a sanctuary site for HIV-1 replication. Variables associated with HIV cerebrospinal fluid (CSF) viral load in the context of opportunistic CNS infections are poorly understood. Our objective was to evaluate the relation between: (1) CSF HIV-1 viral load and CSF cytological and biochemical characteristics (leukocyte count, protein concentration,…	2009
000208106500034	Disability and HIV/AIDS - a systematic review of literature on Africa	This systematic review focuses on empirical work on disability and HIV/AIDS in Africa in the past decade and considers all the literature currently accessible. The review presents data from different surveys and summarizes the findings. In this way, it convincingly reveals that people with disabilities are very vulnerable to contracting HIV, and lack access to information, testing and treatment. …	2009
000208106500035	India-US collaboration to prevent adolescent HIV infection: the feasibility of a family-based HIV-prevention intervention for rural Indian youth	Background: Despite the centrality of family in Indian society, relatively little is known about family-based communication concerning sexual behaviour and HIV/AIDS in rural Indian families. To date, very few family-based adolescent HIV-prevention interventions have been developed for rural Indian youth. This study conducted formative research with youth aged 14 to 18 years and their parents in o…	2009
000208106500036	HIV prevention is not enough: child survival in the context of prevention of mother to child HIV transmission	Clinical and epidemiologic research has identified increasingly effective interventions to reduce mother to child HIV transmission in resource-limited settings These scientific breakthroughs have been implemented in some programmes, although much remains to be done to improve coverage and quality of these programmes. But prevention of HIV transmission is not enough. It is necessary also to consid…	2009
000208106500037	The adequacy of policy responses to the treatment needs of South Africans living with HIV (1999-2008): a case study	Introduction: South Africa has the largest HIV/AIDS epidemic of any country in the world. Case description: National antiretroviral therapy (ART) policy is examined over the period of 1999 to 2008, which coincided with the government of President Thabo Mbeki and his Minister of Health, Dr Manto Tshabalala-Msimang. The movement towards a national ART programme in South Africa was an ambitious unde…	2009
000208106500038	Long term outcomes of antiretroviral therapy in a large HIV/AIDS care clinic in urban South Africa: a prospective cohort study	Background: Clinical, immunologic and virologic outcomes at large HIV/AIDS care clinics in resource poor settings are poorly described beyond the first year of highly active antiretroviral treatment (HAART). We aimed to prospectively evaluate long-term treatment outcomes at a large scale HIV/AIDS care clinic in South Africa. Methods: Cohort study of patients initiating HAART between April 1, 2004…	2009
000208106900009	Acceptability of intrapartum HIV counselling and testing in Cameroon	Background: To assess the acceptability of intrapartum HIV testing and determine the prevalence of HIV among labouring women with unknown HIV status in Cameroon. Method: The study was conducted in four hospitals (two referral and two districts hospitals) in Cameroon. Labouring women with unknown HIV status were counselled and those who accepted were tested for HIV. Results: A total of 2413 women …	2009
000208106900051	Maternal morbidity in the first year after childbirth in Mombasa Kenya; a needs assessment	Background: In sub-Saharan Africa, few services specifically address the needs of women in the first year after childbirth. By assessing the health status of women in this period, key interventions to improve maternal health could be identified. There is an underutilised opportunity to include these interventions within the package of services provided for woman-child pairs attending child-health…	2009
000208150400008	I washed and fed my mother before going to school: Understanding the psychosocial well-being of children providing chronic care for adults affected by HIV/AIDS in Western Kenya	With improved accessibility to life-prolonging antiretroviral therapy, the treatment and care requirements of people living with HIV and AIDS resembles that of more established chronic diseases. As an increasing number of people living with HIV and AIDS in Kenya have access to ART, the primary caregivers of poor resource settings, often children, face the challenge of meeting the requirements of …	2009
000208150400012	Rethinking the conceptual terrain of AIDS scholarship: lessons from comparing 27 years of AIDS and climate change research	Background: While there has recently been significant medical advance in understanding and treating HIV, limitations in understanding the complex social dimensions of HIV/AIDS epidemics continue to restrict a host of prevention and development efforts from community through to international levels. These gaps are rooted as much in limited conceptual development as they are in a lack of empirical …	2009
000208150400015	Exceptional epidemics: AIDS still deserves a global response	There has been a renewed debate over whether AIDS deserves an exceptional response. We argue that as AIDS is having differentiated impacts depending on the scale of the epidemic, and population groups impacted, and so responses must be tailored accordingly. AIDS is exceptional, but not everywhere. Exceptionalism developed as a Western reaction to a once poorly understood epidemic, but remains rel…	2009
000208150400016	Enhancing global control of alcohol to reduce unsafe sex and HIV in sub-Saharan Africa	Sub-Saharan Africa carries a massive dual burden of HIV and alcohol disease, and these pandemics are inextricably linked. Physiological and behavioural research indicates that alcohol independently affects decision-making concerning sex, and skills for negotiating condoms and their correct use. More than 20 studies in Africa have reported higher occurrence of HIV among people with problem drinkin…	2009
000208150500001	Sex work and the 2010 FIFA World Cup: time for public health imperatives to prevail	Background: Sex work is receiving increased attention in southern Africa. In the context of South Africa's intense preparation for hosting the 2010 FIFA World Cup, anxiety over HIV transmission in the context of sex work has sparked debate on the most appropriate legal response to this industry. Discussion: Drawing on existing literature, the authors highlight the increased vulnerability of sex w…	2010
000208150500004	Unplanned antiretroviral treatment interruptions in southern Africa: how should we be managing these?	Adherence to antiretroviral therapy is essential for maximising individual treatment outcomes and preventing the development of drug resistance. It is, however, frequently compromised due to predictable, but adverse, scenarios in the countries most severely affected by HIV/AIDS. This paper looks at lessons from three specific crises in southern Africa: the 2008 floods in Mozambique, the ongoing p…	2010
000208150500005	Tackling Africa's chronic disease burden: from the local to the global	Africa faces a double burden of infectious and chronic diseases. While infectious diseases still account for at least 69% of deaths on the continent, age specific mortality rates from chronic diseases as a whole are actually higher in sub Saharan Africa than in virtually all other regions of the world, in both men and women. Over the next ten years the continent is projected to experience the lar…	2010
000208150500006	Developing effective chronic disease interventions in Africa: insights from Ghana and Cameroon	Background: Africa faces an urgent but 'neglected epidemic' of chronic disease. In some countries stroke, hypertension, diabetes and cancers cause a greater number of adult medical admissions and deaths compared to communicable diseases such as HIV/AIDS or tuberculosis. Experts propose a three-pronged solution consisting of epidemiological surveillance, primary prevention and secondary prevention…	2010
000208150500009	Intervening in global markets to improve access to HIV/AIDS treatment: an analysis of international policies and the dynamics of global antiretroviral medicines markets	Background: Universal access to antiretroviral therapy (ART) in low-and middle-income countries faces numerous challenges: increasing numbers of people needing ART, new guidelines recommending more expensive antiretroviral (ARV) medicines, limited financing, and few fixed-dose combination (FDC) products. Global initiatives aim to promote efficient global ARV markets, yet little is known about mar…	2010
000208157300010	Health, human rights, and the conduct of clinical research within oppressed populations	Background: Clinical trials evaluating interventions for infectious diseases require enrolling participants that are vulnerable to infection. As clinical trials are conducted in increasingly vulnerable populations, issues of protection of these populations become challenging. In settings where populations are forseeably oppressed, the conduct of research requires considerations that go beyond com…	2007
000208159700016	'MOULD THEM WHILE THEY ARE STILL YOUNG': BUILDING THE CAPACITY OF TEACHERS IN BOTSWANA TO IMPLEMENT HIV & AIDS PREVENTION PROGRAMMES IN SCHOOLS		2008
000208160000005	The implications of policy changes on the uptake of a PMTCT programme in rural Malawi: first three years of experience	Objective: To study the implications of policy changes on the demand for antenatal care (ANC), HIV testing and hospital delivery among pregnant women in rural Malawi. Design: Retrospective analysis of monthly reports. Setting: Malamulo SDA hospital in Thyolo district, Makwasa, Malawi. Methods: Three hospital-based registers were analysed from 2005 to 2007. These were general ANC, delivery and Pre…	2009
000208160300008	Space and time clustering of mortality in rural South Africa (Agincourt HDSS), 1992-2007	Background: Detailed information regarding the spatial and/or spatial-temporal distribution of mortality is required for the efficient implementation and targeting of public health interventions. Objectives: Identify high risk clusters of mortality within the Agincourt subdistrict for targeting of public health interventions, and highlight areas for further research. Design: Mortality data were e…	2010
000208160600003	Social capital and sexual behavior among Ugandan university students	Background: Uganda has reduced its prevalence of HIV/AIDS from 18 to 6.5% within a decade. An important factor behind this might have been the response from faith-based voluntary organizations, which developed social capital for achieving this. Three behaviors have been targeted: Abstinence, Being faithful, and Condom use (the ABC strategy). The aim of this study was to explore the association be…	2010
000208160600007	The construction of an idealised urban masculinity among men with concurrent sexual partners in a South African township	Background: The perspectives of heterosexual males who have large sexual networks comprising concurrent sexual partners and who engage in high-risk sexual behaviours are scarcely documented. Yet these perspectives are crucial to understanding the high HIV prevalence in South Africa where domestic violence, sexual assault and rape are alarmingly high, suggesting problematic gender dynamics. Object…	2010
000208160600020	Making it happen: prevention of mother to child transmission of HIV in rural Malawi	HIV and AIDS, in resource-limited settings, contribute to increased maternal and infant mortality where such vital indicators are already high. In these settings, babies born to HIV-positive women continue to have added risks of acquiring HIV infection and dying from it before their fifth birthdays if no interventions are employed. Prevention of mother-to-child transmission (PMTCT) is an internat…	2010
000208232900006	Assessing evidence for behaviour change affecting the course of HIV epidemics: A new mathematical modelling approach and application to data from Zimbabwe	Background: Determining whether interventions to reduce HIV transmission have worked is essential, but complicated by the potential for generalised epidemics to evolve over time without individuals changing risk behaviour. We aimed to develop a method to evaluate evidence for changes in risk behaviour altering the course of an HIV epidemic. Methods: We developed a mathematical model of HIV transm…	2009
000208249700010	A national survey of prisoners on antiretroviral therapy in Malawi: access to treatment and outcomes on therapy	Background: Malawi is making good progress scaling up antiretroviral therapy (ART), but we do not know the levels of access of high-risk, disadvantaged groups such as prisoners. The aim of this study was to measure access and treatment outcomes of prisoners on ART at the national level. Methodology: A retrospective cohort study was conducted examining patient follow-up records from all 103 public…	2007
000208249700011	Feasibility of infant cord blood HIV testing for anti-retroviral post-exposure prophylaxis	Background: Many maternity hospitals in developing country settings deliver women who are of unknown HIV status. The main objectives of this study were to evaluate the acceptability of post-partum infant cord blood HIV testing and the subsequent uptake of interventions to prevent mother-to-child transmission of HIV. Methodology: This was a cross-sectional study among infants delivered to women of…	2007
000208250000008	Risk factors for sexually transmitted infections in women in rural Northeast Brazil	Background: Sexually transmitted infections (STIs) are highly prevalent in northeast Brazil, but factors associated with the presence of an STI have rarely been studied systematically. Methodology: We performed a population-based study to assess factors associated with STIs in women of reproductive age (12 to 49 years) in a rural setting in northeast Brazil. A total of 734 women were eligible; 59…	2008
000208250200008	Prevalence and determinants of nonadherence to highly active antiretroviral therapy among people living with HIV/AIDS in Ibadan, Nigeria	Objective: To determine the level of nonadherence to highly active antiretroviral therapy (HAART) and to explore the association of factors militating against adherence and nonadherence to therapy among people living with HIV/AIDS (PLWHA) at an Antiretroviral Clinic in Ibadan, Nigeria. Design: A cross-sectional survey was employed to determine the prevalence of nonadherence. Methodology: A struct…	2008
000208250300006	Invasive salmonellosis in Malawi	The incidence of invasive salmonellosis has increased among children and HIV-infected adults in Malawi. This has been associated with the emergence of drug resistance in the non-typhoidal Salmonella serovars Enteritidis and Typhimurium. In contrast, S. Typhi isolates have remained fully sensitive to commonly used antibiotics and the estimated incidence of typhoid fever, although still present, ha…	2008
000208250800008	Hepatitis B and C virus co-infection in Nigerian patients with HIV infection	Introduction: We set out to determine the seroprevalence of hepatitis B and hepatitis C viruses among human immunodeficiency virus infected individuals and its impact on pattern of presentation. Methodology: A serological study for hepatitis B and hepatitis C viruses was performed on 260 HIV-positive individuals. These patients were tested for the presence of hepatitis B surface antigen and anti-…	2009
000208250800010	The prevalence of resistance-associated mutations to protease and reverse transcriptase inhibitors in treatment-naive (HIV1)-infected individuals in Casablanca, Morocco	Background: The widespread use of antiretroviral agents and the growing occurrence of HIV-1 strains resistant to these drugs have given rise to serious concerns regarding the transmission of resistant viruses to newly infected persons, which may reduce the efficacy of a first-line antiretroviral therapy. Methodology: RNA was extracted from plasma samples of 98 treatment-naive individuals with a p…	2009
000208250800014	Bilateral pedal edema in an HIV patient: Lopinavir/Ritonavir-containing treatment regimen as a potential cause?	A large number of patients are switched to second-line antiretroviral therapy, especially in resource limited settings. Lopinavir/Ritonavir is the main drug used in second-line treatment regimens. We describe a patient attending an HIV treatment centre in Kampala, Uganda, who presented with bilateral non-tender pitting inflammatory edema two weeks after switching to a Lopinavir/Ritonavir-containi…	2009
000208250900011	Comparison of a DNA based PCR method with conventional methods for the detection of M. tuberculosis in Jos, Nigeria	Background: To achieve early diagnosis and effective treatment of pulmonary tuberculosis, simple and sensitive methods that enhance the detection of Mycobacterium tuberculosis (M. tuberculosis) from clinical specimens are needed. This study compared the effectiveness and suitability of an insertion sequence (IS 6110) based polymerase chain reaction (PCR) assay with conventional methods for the de…	2009
000208251100006	Knowledge, attitude and practice assessment of construction workers for HIV/AIDS in Sri Lanka	Background: Human immunodeficiency virus (HIV) prevalence is relatively lower in Sri Lanka than in other Asian countries; however, the number of HIV-infected persons has rapidly increased in recent years. Methodology: A baseline study on HIV, acquired immunodeficiency virus (AIDS), and sexually transmitted infections (STI) knowledge, attitude, and practice was conducted at two construction sites …	2009
000208251300011	Association between HSV-2 and HIV serostatus in pregnant women of known HIV serostatus attending Mulago Hospital antenatal clinic, Kampala, Uganda	Background: Studies show that STIs such as HSV-2 increase the probability of HIV-1 acquisition and enhance transmission by increasing susceptibility and infectiousness respectively. The objective of this study was to compare the proportion of HSV-2 in HIV-positive and HIV-negative pregnant mothers attending the antenatal clinic in Mulago Teaching Hospital in Kampala, Uganda. Methods: This case co…	2009
000208251900004	Prevalence of antibodies to human immunodeficiency virus (HIV), hepatitis B and hepatitis C and risk factors in prisoners in Lebanon	Background: People admitted to correctional facilities often have a history of risky behaviours which frequently lead to transmission of blood-borne viruses, such as human immunodeficiency virus (HIV), hepatitis B virus (HBV) and hepatitis C virus (HCV). Our aim was to determine the prevalence of HIV, HBV and HCV infections among prisoners in Lebanon. Methodology: Conducted between August 2007 an…	2010
000208252200006	Intestinal parasitic infection of immunocompromised children with diarrhoea: clinical profile and therapeutic response	Background: Parasitic gastrointestinal infections have been variably reported among immunocompromised adults while data on children have been limited. This prospective cross-sectional study aimed to assess the clinical profile of intestinal parasitic infections among immunocompromised children with diarrhoea and their treatment response. Methodology: Two freshly voided stool samples taken for two…	2010
000208252200011	Norwegian scabies in a malnourished young adult: a case report	A 19-year-old male was admitted to the medical ward with complaints of fever and swelling of the ankle and wrist joints of about two weeks' duration. The patient developed hyperkeratotic lesions of the skin over the hands, elbow and back about three weeks after admission. Antistreptolysin O, rheumatoid factor, and Widal tests as well as Chickungunya, brucella, HIV and antinuclear antibodies were …	2010
000208252300002	Acceptability of voluntary counselling and testing among medical students in Jos, Nigeria	Background: Various preventive strategies have been employed to curb the spread of HIV infection as there is presently no cure. Abstinence, avoidance of multiple sexual partners, condom use, voluntary counselling and testing (VCT) and treatment of HIV-infected individuals form the cornerstone of HIV prevention. This study assessed the acceptability of VCT among medical students in a single instit…	2010
000208252300009	Hepatitis B virus infections in apparently healthy urban Nigerians: data from pre-vaccination tests	Background: In spite of the availability of an effective vaccine since 1982 against hepatitis B, infection with hepatitis B virus (HBV), which is 50 to 100 times more infectious than HIV, still persists in most parts of the world with Nigeria being described as an endemic zone. We therefore set out to establish the prevalence of this infection and evaluate its relationship with age and gender in …	2010
000208252400001	Influenza preparedness in low-resource settings: a look at oxygen delivery in 12 African countries	Background: Pandemic influenza poses a serious threat to populations in low and lower-middle income countries that face delays in access to health care and inadequately equipped facilities. Oxygen is first-line therapy for influenza-related hypoxia and a standard component of emergency respiratory resuscitation, yet remains a scarce resource in many countries. Methodology: A snapshot survey of ox…	2010
000208252500005	Condom use among antiretroviral therapy patients in Ibadan, Nigeria	Background: While antiretroviral treatment (ART) has improved the health status of people living with HIV, new challenges to their sexual and reproductive health (SRH) needs and their ability to prevent secondary HIV infections have risen. This study aimed to determine the level and factors that affect condom use among ART-experienced patients at the premier teaching hospital in Nigeria. Methodol…	2010
000208252500010	Disseminated Cryptococcosis in an HIV-negative patient in South Africa: the elusive differential diagnosis	The presence of an opportunistic infection in a patient in sub-Saharan Africa is assumed to be due to underlying immunosuppression from human immunodeficiency virus (HIV) infection. The presence of disseminated cryptococcosis in a non-HIV-infected patient is interesting as it is unique in our setting because the majority of infections are found in HIV-infected individuals. The protean manifestati…	2010
000208252700007	Total lymphocyte count as a tool for timing opportunistic infection prophylaxis in resource-limited settings: a study from India	Introduction: In resource-limited settings, due to the high cost of CD4 cell count testing, physicians must decide about opportunistic infection (OI) prophylaxis without a laboratory evaluation of HIV stage and level of immune suppression. This study aimed to evaluate the correlation of total lymphocyte count (TLC), an inexpensive laboratory parameter, to CD4 count, and to determine a range of TL…	2010
000208252700011	Estimating the time period between infection and diagnosis based on CD4(+) counts at first diagnosis among HIV-1 antiretroviral naive patients in Nigeria	Introduction: CD4(+) T-cell levels are an important criterion for categorizing HIV-related clinical conditions. Late diagnosis of infection contributes to poor medical outcomes and the continuation of viral transmission. This population-based cohort study in north central Nigeria reports the initial CD4(+) lymphocyte counts at the time of first HIV diagnosis and determines the approximate time in…	2010
000208252800010	Nutritional status of HIV-positive individuals on free HAART treatment in a developing nation	Introduction: HIV positive individuals are prone to malnutrition due to inadequate dietary intake. Additionally, in low-income countries, including Nigeria, stigmatization and discrimination result in a lack of support for HIV-positive individuals ultimately contributing to even further reduced food availability and inadequate dietary intake. This study aimed to determine the nutrirional status o…	2010
000208252800013	Dihydropteroate synthase (DHPS) gene mutation study in HIV-Infected Indian patients with Pneumocystis jirovecii pneumonia	Introduction: Pneumocystis jirovecii dihydropteroate synthase (DHPS) gene mutations' (55th and 57th codon) association with prior sulfa prophylaxis failure has been reported from both developed and developing countries. We conducted a prospective study to determine the prevalence of P. jirovecii DHPS mutations from 2006 to 2009 on P. jirovecii isolates obtained from HIV-infected patients with a c…	2010
000208257400008	Behavioural training in partner communication and correct condom use skills	This study assessed the effects of sexual communication and condom use skills training on 50 sexually active college students' consistent condom use. In vivo sexual communication and condom use skills postintervention assessments showed that intervention group participants acquired the skills trained and were significantly better than control group participant in openly talking about sex (p<.01),…	2006
000208257500004	Consistent condom use determinants among woman that have vaginal, oral and anal sex.	Some variables from the psychological prevention model applied to AIDS were examined as predictors of consistent condom use during vaginal, oral and anal sex among university woman. A cross-sectional correlational design was used with a sample of 355 university female students' age 18 to 26 years from a public school of Mexico State. Anonymous self-report questionnaires were used to collect the d…	2006
000208260000012	PROBLEMS OF SOCIALIZATION ABOUT HIV/AIDS IN UTTAR PRADESH	Acquired Immune Deficiency Syndrome (AIDS) has become one of the major public health threat globally. So far, all the estimates have made us to recognize that HIV/AIDS is an alarming growing epidemic in Uttar Pradesh, India. It is possible for people to avoid high risk behaviour or to engage in low or safe behaviour practicing condom use while engaging in potential risky sexual activities. Theref…	2009
000208326600006	Enhanced Delivery of Erythropoietin Across the Blood-Brain Barrier for Neuroprotection Against Ischemic Neuronal Injury	Due to limited penetration of the blood-brain barrier (BBB), many therapeutic agents in clinical use require higher doses in order to reach effective concentrations in brain. In some instances, these high doses elicit severe side effects. In the case of erythropoietin (EPO), an established neuroprotectant against ischemic brain injury, its low BBB permeability requires such a high therapeutic dos…	2010
000208345400014	The status of cervical cytology in Swaziland, Southern Africa: A descriptive study	Background: Cancer of the cervix is the most common cancer in women in Swaziland where most women never undergo cervical screening. The extremely high prevalence of HIV/AIDS in Swaziland complicates the management of preinvasive and invasive cervical cancer. The purpose of this study was to assess the current status of cervical cytology in Swaziland, its strengths and limitations. Methods: The st…	2009
000208345500008	Atypical squamous cells, cannot exclude high grade squamous intraepithelial (ASC-H) in HIV-positive women	Objective: South Africa has very high rates of both HIV infection and cervical pathology. The management of ASC-H is colposcopy and directed biopsy, but with so many women diagnosed with HSIL and a dearth of colposcopy centres in South Africa, women with cytologic diagnosis of ASC-H may not be prioritized for colposcopy. The aim of this study was to determine if HIV-positive women with a cytologi…	2010
000208345900014	POST-REPRODUCTIVE WOMEN AND HIV/AIDS: PERCEPTIONS AND ACTIONS ACCORDING TO THE HEALTH BELIEF MODEL	Evidence reveals an increasing number of women aged 50 or over who have HIV/AIDS in Brazil. This descriptive and exploratory study, conducted in 2008, aimed to analyze perceptions about HIV/AIDS from women in this age group who attended a Basic Health Unit under the Family Health Program in Sao Paulo, Brazil. A structured-question questionnaire was used to interview 33 women according to the cons…	2010
000208345900017	PROSTITUTE BEHAVIOR IN TIMES OF AIDS AND OTHER SEXUALLY TRANSMITTED DISEASES: HOW ARE THEY PROTECTING THEMSELVES?	The objective of this study is to verify the behavior of prostitutes concerning preventing sexually transmitted diseases and AIDS, as well as to investigate how they protect themselves from these diseases. This is an exploratory research using a qualitative approach, carried out at the Association of Prostitutes in Ceara, Brazil, in September of 2008 through a questionnaire completed by 25 prosti…	2010
000208376000016	ETIOLOGY AND RISK IN THE CLINICAL CONSTRUCTION OF HIV-AIDS: AN ESSAY FROM THE ANTHROPOLOGY OF MEDICINE	ETIOLOGY AND RISK IN THE CLINICAL CONSTRUCTION OF HIV-AIDS: AN ESSAY FROM THE ANTHROPOLOGY OF MEDICINE. In this article, the construction of risk in AIDS related clinical Medicine is analyzed. The arguments and rhetoric in the presentation of the etiology of the illness, viral transmission and the relationship between organic and social processes by a group of medical professionals engaged in the…	2010
000208382600001	Impact of HIV and AIDS on the eldery: A case study of Chiladzulu district	HIV may affect the elderly in a number of ways. They may become infected themselves; their children may suffer prolonged illness and incapacity, and need the elderly to look after them; the same children may then die from the illness, leaving the elderly without the support of the next generation; this bereavement also leaves the older people to meet funeral costs and then to take care of orphans…	2010
000208382800007	Work accidents in the HIV era. Solutions to a growing problem	HIV/AIDS has changed the way the medical profession cares for patients. Uninformed doctors still turn away suspected and confirmed cases of HIV/AIDS for fear of contracting the disease themselves, especially in the developing world. Increasing awareness of universal precautions and the modes of spread of HIV has resulted in better care for such patients. Health care workers (HCWs) are getting inc…	2007
000208417300010	Preparing developing countries for efficacy trials	Purpose of review For the first time, Africa is poised to test the efficacy of two candidate vaccines. This raises many scientific, logistic, regulatory and ethical challenges for the continent. This review outlines recent developments relating to the epidemiologic, scientific, site development, and standard of care issues relevant to the conduct of these trials in developing countries. Recent fi…	2006
000208417800002	Neutralizing and other antiviral antibodies in HIV-1 infection and vaccination	Purpose of review New findings continue to support the notion that broadly crossreactive neutralizing antibody induction is a worthwhile and achievable goal for HIV-1 vaccines. Immunogens are needed that can overcome the genetic variability and complex immune evasion tactics of the virus. Other antibodies might bridge innate and acquired immunity for possible beneficial vaccine effects. This revi…	2007
000208417800006	Laboratory expansion to large-scale international HIV preventive vaccine trials	Purpose of review The purpose of this article is to describe the requirements for clinical laboratories supporting large-scale multinational trials of prophylactic AIDS vaccine trials and review the progress made. Recent findings There is an increasing need for laboratories in Africa, Asia and the Caribbean to support internationally initiated and funded clinical trials of preventive HIV vaccine …	2007
000208417900015	Immune reconstitution disease: recent developments and implications for antiretroviral treatment in resource-limited settings	Purpose of review We review literature published over the past 2 years regarding the immunopathogenesis, epidemiology, clinical spectrum and outcomes of immune reconstitution disease in patients receiving antiretroviral treatment. Particular attention is drawn to data relevant to resource-limited settings. Recent findings In high-income countries, immune reconstitution disease occurs in associati…	2007
000208417900016	Early antiretroviral therapy mortality in resource-limited settings: what can we do about it?	Purpose of review Highly active antiretroviral therapy has markedly reduced HIV morbidity and mortality in industrialized countries. Expanded access to the 6.5 million individuals in immediate need of antiretroviral therapy using a public-health-systems approach is now promulgated as an international policy. An approximate 1.6 million individuals have already accessed antiretroviral therapy withi…	2007
000208418000001	Prevention of postnatal HIV infection: infant feeding and antiretroviral interventions	Purpose of review Mother-to-child transmission of HIV causes most paediatric HIV infections. Short-course peripartum antiretroviral therapy, available in resource-constrained settings, can reduce risk for transmission around the time of delivery. Acceptable, efficient and safe interventions aimed at reducing risk for postnatal HIV transmission through breast milk remain elusive, however. Recent f…	2007
000208418000005	Immunology of infants through adolescents: responses to emulate for HIV vaccines	Purpose of review The major target groups for an HIV vaccine include breastfeeding infants and adolescents. Differential immune maturity in these age groups may significantly impact vaccine efficacy, and should be taken into account when developing vaccines. Here we review these differences, with an emphasis on the immune response to vaccines for HIV and other pathogens. Recommendations for poten…	2007
000208418000008	Clinical management of HIV infection in children	Purpose of review The aim of this article is to review recent advances in the clinical care of HIV-infected children. Recent findings Obstacles to diagnosing HIV in children and providing clinical care to those HIV infected relate to a number of technical and operational factors. Most countries now have antiretroviral treatment guidelines and have incorporated co-trimoxazole prophylaxis for infec…	2007
000208418000010	How can we simplify antiretroviral therapy in children?	Purpose of review The aim of this article is to present approaches towards simplifying pediatric antiretroviral therapy in order to improve access to care, coverage of HIV-positive children, and support adherence to treatment. Recent findings Barriers to rapid and effective global scale-up of pediatric antiretroviral therapy include the narrow range of available pediatric antiretrovirals, complic…	2007
000208418000011	Adolescents and HIV infection	Purpose of review Adolescence is defined by the WHO as the period of life between 10 and 20 years of age. Following the introduction of highly active antiretroviral therapy mortality from perinatally acquired HIV has fallen dramatically with children in the developed world increasingly surviving into adolescence and adult life. Teenagers growing up with HIV/AIDS have common problems related to so…	2007
000208418300008	The prevention of mother-to-child transmission of HIV: are we translating scientific success into programmatic failure?	Purpose of review The prevention of mother-to-child transmission of HIV stands as one of the first and most successful applications of scientific enquiry in the AIDS epidemic. While paediatric HIV has virtually been eliminated in industrialized countries, nearly 500 000 children were infected worldwide in 2007. This review considers the global successes and failures of prevention of mother-to-chi…	2008
000208418300015	From prevention of mother-to-child transmission to child survival ... and back	Purpose of review At a time when highly effective drugs to prevent peripartum transmission of HIV are readily available and affordable, HIV remains the single most important cause of the death of infants and young children in southern and east Africa. Recent findings Evidence from the past 5 years highlights four main points. The survival of children born to HIV-infected mothers relies on the mot…	2008
000208418400009	Antiretroviral therapy in developing countries: pharmacologic considerations	Purpose of review This article reviews recent studies in the field of clinical pharmacology of antiretroviral drugs and highlights the relevance of the findings to clinical practice in developing countries. Recent findings Differences in antiretroviral pharmacokinetics are associated with polymorphisms of genes encoding drug metabolizing enzymes. Inadequate concentrations of antiretrovirals in ch…	2008
000208418500004	Ocular immune reconstitution inflammatory syndromes	Purpose of review The aim of this article is to review the current literature concerning immune reconstitution inflammatory syndrome in relation to the eye. The definition, epidemiology, pathophysiology, risk factors, clinical features, diagnosis and treatment are discussed. Recent findings Immune reconstitution inflammatory syndrome affecting the eye has been documented in association with cytom…	2008
000208418500005	Immune reconstitution disease of the central nervous system	Purpose of review The purpose of this review is to examine the literature concerning immune reconstitution disease associated with the central nervous system infections. Recent findings Immune reconstitution disease is an adverse consequence of antiretroviral therapy, characterized by an aberrant immune response and presenting with new or worsening clinical symptoms and signs after initiation of …	2008
000208418500009	Prevention and treatment of the immune reconstitution inflammatory syndrome	Purpose of review The immune reconstitution inflammatory syndrome occurs in a proportion of HIV-infected patients initiated on combination antiretroviral therapy and results from dysregulated inflammatory responses driven by the recovering immune system. Infective forms may manifest as the unmasking of preexisting untreated opportunistic infections or the paradoxical clinical deterioration of app…	2008
000208418700003	Protease inhibitor therapy in resource-limited settings	Purpose of review The use of protease inhibitors in resource-limited settings will increase in coming years as HIV treatment cohorts mature. We review data available to guide the expanded use of protease inhibitors in these settings. Recent findings The safety and effectiveness of protease inhibitors may be affected by the context of their use, yet limited data exist regarding the use of these ag…	2008
000208418700004	Clinical pharmacology of HIV protease inhibitors in pregnancy	Purpose of review The use of highly active antiretroviral therapy during pregnancy has reduced the prevalence HIV of mother-to-child transmission (MTCT) dramatically. At present, the recommended first-line treatment for prevention of MTCT in developed countries is protease inhibitor-based highly active antiretroviral therapy. In this review, we give an update on the pharmacokinetics of the protea…	2008
000208419300017	The need for a national cancer policy in Malawi	Cancer is causing a lot of suffering and death in Africa but is not considered a major health problem in Africa. This needs to change. Cancer should be given equal emphasis to HIV/AIDS, tuberculosis (TB) and Malaria. A national cancer policy is required in Malawi to develop and improve evidence-based cancer prevention, early diagnosis, curative and palliative therapy. A national cancer policy is …	2008
000208431700011	HIV/AIDS Treatment in Africa: free care to limit the costs	Current debates on the financing of treatment strategies are obscuring the establishment of free care and medication in health services for people living with HIV (PLHIV) in poor countries, as was recommended by WHO in 2006. Such financing is threatened by the predictable rise in costs (linked to the implementation of the new WHO treatment recommendations which aim to Treat Better), and a possibl…	2010
000208467801110	The effect of substrate supply in modulating plasma Glutathione (GSH) levels in HIV plus treated patients		2008
000208467801270	Prevention of HIV protease inhibitor-induced inflammatory response and ER stress by berberine in macrophages		2008
000208479700860	THE PROGRAM OF PREVENTION AND CONTROL OF THE VERTICAL TRANSMISSION OF THE HIV/AIDS IN CUBA (JANUARY 1986-DECEMBER 2009)		2010
000208479700894	6 MONTHS FOLLOW UP OF HIV-1 INFECTED CHILDREN WITHOUT TREATMENT: USE OF CD4/CD8 RATIO AS A MARKER OF DISEASE PROGRESSION		2010
000208481300009	Integration of malaria and HIV/AIDS prevention services through the private sector in Uganda	This study explored whether private midwives can provide prevention of mother-to-child transmission of human immune deficiency virus (HIV) integrated with malaria prevention services in pregnancy, and assess how this affects access and equity to services. A household survey supplemented by key informant interviews was conducted in Wakiso district, central Uganda from January to April 2009. Result…	2010
000208481400005	Risk factors for mortality in AIDS-associated Kaposi sarcoma in a primary care antiretroviral treatment program in Malawi	AIDS-associated Kaposi sarcoma (AIDS-KS) is the most common HIV-related malignancy. The majority of cases are found in sub-Saharan Africa. This retrospective cohort study describes characteristics of patients with AIDS-KS and factors associated with mortality in an antiretroviral treatment (ART) program in rural Malawi. Of 11 122 patients enrolled on ART, 830(7%) had AIDS-KS. Patients with AIDS-K…	2010
000208510600011	A novel non-radioactive assay for HIV-RT (RdDp) based on pyrosequencing for high-throughput drug screening	Current in vitro assays for the activity of HIV-RT (reverse transcriptase) require radio-labeled or chemically modified nucleotides to detect reaction products. However, these assays are inherently end-point measurements and labor intensive. Here we describe a novel non-radioactive assay based on the principle of pyrosequencing coupled-enzyme system to monitor the activity of HIV-RT by indirectly…	2010
000208521100015	Risk factors and true outcomes for lost to follow-up individuals in an antiretroviral treatment programme in Tete, Mozambique	Scale-up of antiretroviral therapy (ART) in sub-Saharan Africa is a major public health priority, but ensuring long-term adherence to treatment is a growing concern. The objectives of this retrospective study were to determine risk factors and true outcomes for individuals lost to follow-up in a routine HIV/AIDS care programme in Tete, Mozambique. Between May 2002 and August 2007, 2818 individual…	2009
000208559900006	Voices unheard: Youth and sexuality in the wake of HIV prevention in Kenya	Objective: The aim of the study was to explore the concerns of young people on sexuality in its social contexts in the era of HIV/AIDS in three districts in Kenya. Study design: Young people in Kajiado, Kirinyaga and Meru Districts were requested to write questions on sexuality and related problems that later formed the basis for discussion in community dialogue meetings with adults. The social e…	2010
000208578100081	Impacts of Being a Peer Group Leader for HIV Prevention on Health Workers in Malawi		2010
000208589300002	Current Knowledge and Future Research on Infant Feeding in the Context of HIV: Basic, Clinical, Behavioral, and Programmatic Perspectives	In 2008, between 129,000 and 194,000 of the 430,000 pediatric HIV infections worldwide were attributable to breastfeeding. Yet in many settings, the health, economic, and social consequences of not breastfeeding would have dire consequences for many more children. In the first part of this review we provide an overview of current knowledge about infant feeding in the context of HIV. Namely, we de…	2011
000208592600004	Level of stigma among female sex workers: comparison of two surveys of HIV behavioral data, Ethiopia	Background: HIV and AIDS stigma and discrimination is widespread in Africa. We did a secondary data analysis of HIV and AIDS behavioral surveillance surveys (BSS) on female sex workers residing in three major cities in Ethiopia. Objectives: To compare level of sigma among sex workers through the analysis of two data sources of BSS conducted in 2002 and 2005 in Ethiopia. Methods: The BSS used stan…	2011
000208592600005	Impact of male circumcision on HIV risk compensation through the impediment of condom use in Botswana	Background: Male circumcision has been recommended as a method of reducing the risk of transmitting HIV. However, widespread uptake of male circumcision may lead to HIV risk compensation by impeding condom use. Objective: To investigate the impact of male circumcision on condom use. Methods: The study used cross-sectional data from the Botswana AIDS Impact Survey III on 1,257 men aged 15 years or…	2011
000208592600012	Withholding breast milk for HIV exposed infants in sub-Saharan Africa: benefit or harm?	Feeding options for HIV exposed infants has remained topical and controversial in most settings of sub-Saharan Africa. This commentary, expresses the author's opinions on this topical issue for and against breastfeeding or infant formula, with supporting evidence drawn from relevant literature on researches conducted in settings of sub-Saharan Africa. At the moment, it seems sensible to recommend…	2011
000208606100001	Evaluation of 'see-see and treat' strategy and role of HIV on cervical cancer prevention in Uganda	Background: There is scant information on whether Human Immunodeficiency Virus (HIV) seropositivity has an influence on the outcome of treatment of precancerous cervical lesions using cryotherapy. We studied the prevalence of cervical abnormalities detectable by visual inspection and cervical lesions diagnosed by colposcopy according to HIV serostatus and described the outcomes of cryotherapy tre…	2010
000208606300001	Parent-child communication about sexual and reproductive health in rural Tanzania: Implications for young people's sexual health interventions	Background: Many programmes on young people and HIV/AIDS prevention have focused on the in-school and channeled sexual and reproductive health messages through schools with limited activities for the young people's families. The assumption has been that parents in African families do not talk about sexual and reproductive health (SRH) with their children. These approach has had limited success be…	2010
000208606900001	Determinants of male involvement in the prevention of mother-to-child transmission of HIV programme in Eastern Uganda: a cross-sectional survey	Background: Mother-to-child transmission of HIV (MTCT) accounts for over 95% of all paediatric HIV infections worldwide. Several studies have shown that male participation in the antenatal care of their spouses together with couple counselling and testing for HIV, increases use of the interventions for HIV prevention. The prevention programme of MTCT (PMTCT) was launched in Uganda in 2000 and Mba…	2010
000208607500002	The prevalence, incidence and risk factors of herpes simplex virus type 2 infection among pregnant Zimbabwean women followed up nine months after childbirth	Background: Herpes simplex virus type 2 (HSV-2) is the leading cause of genital ulcer disease worldwide. The virus can be transmitted to neonates and there are scarce data regarding incidence of HSV-2 among women in pregnancy and after childbirth. The aim of this study is to measure the incidence and risk factors for HSV-2 infection in women followed for 9 months after childbirth. Methods: Pregna…	2010
000208607500008	Female reproductive tract infections: understandings and care seeking behaviour among women of reproductive age in Lagos, Nigeria	Background: Reproductive tract infections (RTI's) are endemic in developing countries and entail a heavy toll on women. If untreated, RTI's can lead to adverse health outcomes such as infertility, ectopic pregnancy and increased vulnerability to transmission of the human immunodeficiency virus. It is also associated with adverse pregnancy outcomes. While RTI's and its sequelae abound in Nigeria, …	2010
000208607500011	Are treatments for cervical precancerous lesions in less-developed countries safe enough to promote scaling-up of cervical screening programs? A systematic review	Background: Since the mid-1990s, there have been growing efforts to prevent cervical cancer in less-developed countries through the development of innovative screening approaches such as visual inspection of the cervix associated with same day management of cervical lesions with cryotherapy or loop electrosurgical excision procedure (LEEP). In the past, promising cancer screening interventions ha…	2010
000208607500013	I will not let my HIV status stand in the way. Decisions on motherhood among women on ART in a slum in Kenya- a qualitative study	Background: The African Medical Research Foundation antiretroviral therapy program at the community health centre in Kibera counsels women to wait with pregnancy until they reach the acceptable level of 350 cells/ml CD4 count and to discuss their pregnancy intentions with their health care providers. A 2007 internal assessment showed that women were becoming pregnant before attaining the 350 cell…	2010
000208607600009	Factors that predict fertility desires for people living with HIV infection at a support and treatment centre in Kabale, Uganda	Background: Studies from different contexts worldwide indicate that HIV positive patients manifest high-risk sexual behavior characterized by fertility intentions, multiple sexual partners, non-use of contraceptives and non-disclosure of HIV status to their sex partners. The objective was to analyze fertility desires among persons living with HIV at a treatment centre in Kabale Hospital, Southwes…	2010
000208607800021	Assisted Reproduction: What factors interfere in the professional's decisions? Are single women an issue?	Background: With the development of medical technology, many countries around the world have been implementing ethical guidelines and laws regarding Medically Assisted Reproduction (MAR). A physician's reproductive decisions are not solely based on technical criteria but are also influenced by society values. Therefore, the aim of this study was to analyze the factors prioritized by MAR professio…	2011
000208607800032	The risk factor profile of women with secondary infertility: an unmatched case-control study in Kigali, Rwanda	Background: Secondary infertility is a common, preventable but neglected reproductive health problem in resource-poor countries. This study examines the association of past sexually transmitted infections (STIs) including HIV, bacterial vaginosis (BV) and factors in the obstetric history with secondary infertility and their relative contributions to secondary infertility. Methods: Between Novembe…	2011
000208607800042	Reasons for non- use of condoms and self-efficacy among female sex workers: a qualitative study in Nepal	Background: Heterosexual contact is the most common mode of transmission of sexually transmitted infections (STIs) including Human Immunodeficiency Virus (HIV) in Nepal and it is largely linked to sex work. We assessed the non-use of condoms in sex work with intimate sex partners by female sex workers (FSWs) and the associated self-efficacy to inform the planning of STI/HIV prevention programmes …	2011
000208607800050	Intimate partner violence among women with HIV infection in rural Uganda: critical implications for policy and practice	Background: Intimate partner violence (IPV) is a major public health problem in Africa and worldwide. HIV infected women face increased IPV risk. We assessed the prevalence and factors associated with IPV among HIV infected women attending HIV care in Kabale hospital, Uganda. Methods: This cross-sectional study was conducted among 317 HIV infected women attending Kabale regional hospital HIV trea…	2011
000208608000006	Analysis of the Prevention of Mother-to-Child Transmission (PMTCT) Service utilization in Ethiopia: 2006-2010	Introduction: Although progressive improvements have been made in the coverage and quality of prevention of HIV/AIDS mother-to-child transmission (PMTCT) services in Ethiopia, the national coverage remained persistently low. Analysis of the cascaded PMTCT services can reveal the advancements made and the biggest hurdles faced during implementation. Objective: To examine the progresses and unaddre…	2011
000208608000009	Depressed mood in pregnancy: Prevalence and correlates in two Cape Town peri-urban settlements	Background: The disability associated with depression and its impact on maternal and child health has important implications for public health policy. While the prevalence of postnatal depression is high, there are no prevalence data on antenatal depression in South Africa. The purpose of this study was to determine the prevalence and correlates of depressed mood in pregnancy in Cape Town peri-ur…	2011
000208608000027	Impact of antiretroviral therapy on fertility desires among HIV-infected persons in rural Uganda	Background: Little is known about the fertility desires of HIV infected individuals on highly active antiretroviral therapy (HAART). In order to contribute more knowledge to this topic we conducted a study to determine if HIV-infected persons on HAART have different fertility desires compared to persons not on HAART, and if the knowledge about HIV transmission from mother-to-child is different in…	2011
000208608000035	Mother-to-child transmission of human immunodeficiency virus in aten years period	Objectives: to evaluate mother-to-child transmission (MTCT) rates and related factors in HIV-infected pregnant women from a tertiary hospital between 2000 and 2009. Subjects and method: cohort of 452 HIV-infected pregnant women and their newborns. Data was collected from recorded files and undiagnosed children were enrolled for investigation. Statistical analysis: qui-square test, Fisher exact te…	2011
000208614500004	The impact of the National HIV Health Care Worker Hotline on patient care in South Africa	Background: South Africa has a huge burden of illness due to HIV infection. Many health care workers managing HIV infected patients, particularly those in rural areas and primary care health facilities, have minimal access to information resources and to advice and support from experienced clinicians. The Medicines Information Centre, based in the Division of Clinical Pharmacology at the Universi…	2011
000208614500008	Factors associated with late presentation to HIV/AIDS care in South Wollo ZoneEthiopia: a case-control study	Background: Access to free antiretroviral therapy in Sub-Saharan Africa has been steadily increasing. The success of large-scale antiretroviral therapy programs depends on early initiation of HIV/AIDs care. The purpose of the study was to examine factors associated with late presentation to HIV/AIDS care. Methods: A case-control study was conducted in Dessie referral and Borumeda district hospita…	2011
000208614500010	Health system weaknesses constrain access to PMTCT and maternal HIV services in South Africa: a qualitative enquiry	Background: HIV remains responsible for an estimated 40% of mortality in South African pregnant women and their children. To address these avoidable deaths, eligibility criteria for antiretroviral therapy (ART) in pregnant women were revised in 2010 to enhance ART coverage. With greater availability of HIV services in public health settings and increasing government attention to poor maternal-chi…	2011
000208614500011	Trends and determinants of Comprehensive HIV and AIDS knowledge among urban young women in Kenya	Background: Sub-Saharan Africa remains the region most heavily affected by HIV. In 2008, the region accounted for 67% of HIV infections worldwide, the region also accounted for 72% of the world's AIDS-related deaths in 2008. Young people aged 15-24 years accounted for an estimated 45% of the new HIV infections. In sub-Saharan Africa, Kenya is among countries affected by the HIV and AIDS pandemic …	2011
000208614500015	Characteristics of CD8+T cell subsets in Chinese patients with chronic HIV infection during initial ART	Background: CD8+ T cells may play an important role in protecting against HIV. However, the changes of CD8+ T cell subsets during early period of ART have not been fully studied. Methods: Twenty-one asymptomatic treatment-naive HIV-infected patients with CD4 T+ cells less than 350 cells/mu l were enrolled in the study. Naive, central memory(CM), effective memory(EM) and terminally differentiated …	2011
000208614500016	Possible transmission of HIV Infection due to human bite	The potential risk of HIV-1 infection following human bite although epidemiologically insignificant, but it is biologically possible. There are anecdotal reports of HIV transmission by human bites particularly if saliva is mixed with blood. The oral tissues support HIV replication and may serve as a previously unrecognized HIV reservoir. The HIV infected individuals have more viruses in blood tha…	2011
000208614500019	Contraception in HIV-positive female adolescents	Sexual behavior of HIV-positive youths, whether infected perinatally, through risky behavior or other ways, is not substantially different from that of HIV-uninfected peers. Because of highly active antiretroviral therapy, increasing number of children, infected perinatally, are surviving into adolescence and are becoming sexually active and need reproductive health services. The objective of thi…	2011
000208614500023	Opportunistic illnesses in Brazilian children with AIDS: results from two national cohort studies, 1983-2007	Background: HAART has significantly reduced AIDS-related morbidity in children. However, limited evidence is available from developing countries regarding patterns of opportunistic illnesses. We describe these events and their associated factors in children with AIDS in Brazil. Methods: This study is based on two representative retrospective multi-center cohorts including a total 1,859 children w…	2011
000208614500024	Pre-treatment mortality and loss-to-follow-up in HIV-1, HIV-2 and HIV-1/HIV-2 dually infected patients eligible for antiretroviral therapy in The Gambia, West Africa	Background: High early mortality rate among HIV infected patients following initiation of antiretroviral therapy (ART) in resource limited settings may indicate high pre-treatment mortality among ART-eligible patients. There is dearth of data on pre-treatment mortality in ART programmes in sub-Sahara Africa. This study aims to determine pre-treatment mortality rate and predictors of pre-treatment…	2011
000208614500033	First-line antiretroviral therapy and dyslipidemia in people living with HIV-1 in Cameroon: a cross-sectional study	Background: Data on lipid profile derangements induced by antiretroviral treatment in Africa are scarce. The aim of this study was to determine the prevalence and characteristics of lipid profile derangements associated with first-line highly active antiretroviral therapy (ART) among Cameroonians living with human immunodeficiency virus (HIV) infection. Methods: This cross-sectional study was con…	2011
000208614500035	Establishment of reference CD4+T cell values for adult Indian population	Background: CD4+ T lymphocyte counts are the most important indicator of disease progression and success of antiretroviral treatment in HIV infection in resource limited settings. The nationwide reference range of CD4+ T lymphocytes was not available in India. This study was conducted to determine reference values of absolute CD4+ T cell counts and percentages for adult Indian population. Methods…	2011
000208614500037	HIV-free survival and morbidity among formula-fed infants in a prevention of mother-to-child transmission of HIV program in rural Haiti	Background: Partners In Health (PIH) works with the Ministry of Health to provide comprehensive health services in Haiti. Between 1994 and 2009, PIH recommended exclusive formula feeding in the prevention of mother-to-child transmission (PMTCT) of HIV program and provided support to implement this strategy. We conducted this study to assess HIV-free survival and prevalence of diarrhea and malnutr…	2011
000208614500038	Reverse transcriptase drug resistance mutations in HIV-1 subtype C infected patients on ART in Karonga District, Malawi	Background: Drug resistance testing before initiation of, or during, antiretroviral therapy (ART) is not routinely performed in resource-limited settings. High levels of viral resistance circulating within the population will have impact on treatment programs by increasing the chances of transmission of resistant strains and treatment failure. Here, we investigate Drug Resistance Mutations (DRMs)…	2011
000208614500039	Mortality in an antiretroviral therapy programme in Jinja, south-east Uganda: a prospective cohort study	Background: There have been few reports of long-term survival of HIV-infected patients on antiretroviral therapy (ART) in Africa managed under near normal health service conditions. Methods: Participants starting ART between February 2005 and December 2006 in The AIDS Support (TASO) clinic in Jinja, Uganda, were enrolled into a cluster-randomised trial of home versus facility-based care and follo…	2011
000208614500040	Immunologic and virologic failure after first-line NNRTI-based antiretroviral therapy in Thai HIV-infected children	Background: There are limited data of immunologic and virologic failure in Asian HIV-infected children using non-nucleoside reverse transcriptase inhibitor (NNRTI)-based highly active antiretroviral therapy (HAART). We examined the incidence rate of immunologic failure (IF) and virologic failure (VF) and the accuracy of using IF to predict VF in Thai HIV-infected children using first-line NNRTI-b…	2011
000208614500041	The antiretroviral efficacy of highly active antiretroviral therapy and plasma nevirapine concentrations in HIV-TB co-infected Indian patients receiving rifampicin based antituberculosis treatment	Background: Rifampicin reduces the plasma concentrations of nevirapine in human immunodeficiency virus (HIV) and tuberculosis (TB) co-infected patients, who are administered these drugs concomitantly. We conducted a prospective interventional study to assess the efficacy of nevirapine-containing highly active antiretroviral treatment (HAART) when co-administered with rifampicin-containing antitub…	2011
000208614500042	Incidence and risk factors of antiretroviral treatment failure in treatment-naive HIV-infected patients at Chiang Mai University Hospital, Thailand	Background: The use of combination antiretroviral therapy (cART) has become a standard of care for the treatment of HIV infection. However, cost and resistance to cART are major obstacles for access to treatment especially in resource-limited settings. In this study, we aimed to determine the incidence and risk factors of treatment failure in a cohort of treatment-naive Thai HIV-infected patients…	2011
000208614500044	Gender variation in self-reported likelihood of HIV infection in comparison with HIV test results in rural and urban Nigeria	Background: Behaviour change which is highly influenced by risk perception is a major challenge that HIV prevention efforts need to confront. In this study, we examined the validity of self-reported likelihood of HIV infection among rural and urban reproductive age group Nigerians. Methods: This is a cross-sectional study of a nationally representative sample of Nigerians. We investigated the con…	2011
000208621506588	Assessing the feasibility and acceptability of a locally-produced, nutrient-dense supplement to prevent malnutrition in late infancy (6-11 months) among children of HIV-infected mothers in urban Haiti		2009
000208627100017	A whole genome association study of mother-to-child transmission of HIV in Malawi	Background: More than 300,000 children are newly infected with HIV each year, predominantly through mother-to-child transmission (HIV MTCT). Identification of host genetic traits associated with transmission may more clearly explain the mechanisms of HIV MTCT and further the development of a vaccine to protect infants from infection. Associations between transmission and a selection of genes or s…	2010
000208638500053	Incidence, time and determinants of tuberculosis treatment default in Yaounde, Cameroon: a retrospective hospital register-based cohort study	Objectives: High rates of antituberculosis treatment discontinuation have been reported in some areas of Africa. The aim of this study was to determine the rate, time to and determinants of antituberculosis treatment default in Yaounde. Design: This was a retrospective cohort study based on hospital registers. Tuberculosis treatment default or antituberculosis treatment discontinuation was define…	2011
000208664400001	Use of AUDIT, and measures of drinking frequency and patterns to detect associations between alcohol and sexual behaviour in male sex workers in Kenya	Background: Previous research has linked alcohol use with an increased number of sexual partners, inconsistent condom use and a raised incidence of sexually transmitted infections (STIs). However, alcohol measures have been poorly standardised, with many ill-suited to eliciting, with adequate precision, the relationship between alcohol use and sexual risk behaviour. This study investigates which …	2011
000208670300009	The socioeconomic impact of antiretroviral treatment on individuals in Soweto, South Africa	This research explores the short-term socioeconomic effect of antiretroviral treatment (ART) in HIV positive patients attending the Perinatal HIV Research Unit clinics in Soweto, South Africa. An overall increase in mean personal and household income following commencement of ART was noted. Mean personal income rose 53% over baseline income. A decrease in the number of meals missed in households …	2008
000208675500237	The feasibility of replacement feeding as an HIV prevention method in Lilongwe, Malawi: Results of the BAN Study		2010
000208675505787	Increased prevalence of high body mass index (BMI) among persons with HIV initiating antiretroviral therapy (ART) in South Africa		2010
000208702201082	Dietary intervention prevents dyslipidemia associated with highly active antiretroviral therapy in HIV-1-infected individuals: a randomized trial		2007
000208703500005	A systematic review of hepatitis C virus epidemiology in Asia, Australia and Egypt	Background: The hepatitis C pandemic has been systematically studied and characterized in North America and Europe, but this important public health problem has not received equivalent attention in other regions. Aim: The objective of this systematic review was to characterize hepatitis C virus (HCV) epidemiology in selected countries of Asia, Australia and Egypt, i.e. in a geographical area inha…	2011
000208709100004	Computational Investigation of the Anti-HIV Activity of Chinese Medicinal Formula Three-Huang Powder	An essential step in the life cycle of human immunodeficiency virus type 1 (HIV-1) is integration of the double-stranded retroviral DNA into the genome of the host cell. HIV-1 integrase, the enzyme that inserts the vital DNA into the host chromosome, is an attractive and rational target for anti-AIDS drug design because it is essential for HIV replication and there are no known counterparts in th…	2010
000208709400002	Virtual Screening for Natural Product Inhibitors of HIV-1 Integrase	Since there is no human homolog of this enzyme, HIV-1 integrase (IN) represents a rational and important target for treating HIV infection and preventing AIDS. The 3D structure of full-length HIV-1 IN, either separately or in complex with its inhibitors, has been lacking. Thus, scarce information about the interactions between the HIV-1 IN and its inhibitors can be referenced. To more rationally …	2011
000208723500002	Update on the efficacy, effectiveness and safety of artemether-lumefantrine combination therapy for treatment of uncomplicated malaria	Artemether-lumefantrine is one of the artemisisnin-based combination therapies recommended for treatment of uncomplicated falciparum malaria. The drug combination is highly efficacious against sensitive and multidrug resistant falciparum malaria. It offers the advantage of rapid clearance of parasites by artemether and the slower elimination of residual parasites by lumefantrine. The combination …	2010
000208732800015	Inter-religious Cooperation for HIV Prevention in Uganda: A Study among Muslim and Christian Youth in Wakiso District	Inter-religious cooperation has been recommended to address various issues for the common good. Muslims and Christians in Uganda are working together on HIV prevention in this spirit. A study was done to compare HIV prevalence and HIV-risk behaviors between Muslims and Christians. A total of 2,933 Christian and 1,224 Muslim youth between 15-24 years were interviewed and tested for HIV. The HIV pr…	2011
000208734000012	Preliminary report of directly observed treatment, short course in tuberculous meningitis	Background: Diagnosis of tuberculous meningitis (TBM) is a challenge because of the manifold clinical presentation, and diagnosis is often delayed. Objectives: We wanted to share our experience of directly observed treatment short course (DOTS) in TBM. We did a retrospective analysis to look at the presentation, management and outcome of TBM patients from November 2006 to April 2008. Materials an…	2010
000208737900004	Differences Between Patients Who Do and Do Not Adhere to Antiretroviral Therapy	Nurses are often frustrated with HIV-infected patients who do not adhere to antiretroviral (ARV) therapy. To help patients adhere, it is first necessary to know the patient's stage of behavior change, and then to identify the specific factors determining that patient's behavior. The purpose of this study was to compare the health beliefs and behaviors of patients in the maintenance stage (optimum…	2011
000208739700024	Perception of undergraduate university students towards sexually transmitted diseases: A qualitative study	Background: University students as young adult population are reportedly at higher risk for HIV infection than the general population. The objective of this study was to explore the perceptions of undergraduate university students towards the sexual transmitted diseases (STDs). Methods: An in-depth interview was conducted among 26 university students. The participants were selected randomly from …	2011
000208739900002	Essential Nursing Competencies Related to HIV and AIDS	With nearly 33 million global citizens living with HIVor AIDS, the need for a highly qualified, competent nursing workforce is critical. With the recent increase in global funding to expand access to antiretroviral therapy, there have been considerable efforts to improve the capacity of nurses to initiate and maintain antiretroviral therapy while evaluating its effectiveness, monitoring for side …	2011
000208740500009	A single mutation turns a non-binding germline-like predecessor of broadly neutralizing antibody into a binding antibody to HIV-1 envelope glycoproteins	Broadly neutralizing antibodies (bnAbs) against human immunodeficiency virus (HIV)-1 are rare in natural infection and elicitation of HIV-1 bnAbs has not been achieved by any vaccine candidates. We and others have reported that HIV-1 bnAbs are highly diversified from their germline-like predecessors and the germline-like predecessors of bnAbs lack measurable binding to HIV-1 envelope (Env) glycop…	2011
000208744700002	Magnitude and determinants of nonadherence and nonreadiness to highly active antiretroviral therapy among people living with HIV/AIDS in Northwest Ethiopia: a cross - sectional study	Background: Adequate antiretroviral drug potency is essential for obtaining therapeutic benefit, however, the behavioral aspects of proper adherence and readiness to medication, often determine therapeutic outcome. Therefore, this study aimed to assess the level and determinants of nonadherence and nonreadiness to highly active antiretroviral therapy (HAART) among people living with HIV/AIDS (PLW…	2010
000208744700008	Effects of CYP2B6 G516T polymorphisms on plasma efavirenz and nevirapine levels when co-administered with rifampicin in HIV/TB co-infected Thai adults	Background: Cytochrome P450 2B6 (CYP2B6) metabolizes efavirenz and nevirapine, the major core antiretroviral drugs for HIV in Thailand. Rifampicin, a critical component of tuberculosis (TB) therapy is a potent inducer of CYP enzyme activity. Polymorphisms of CYP2B6 and CYP3A4 are associated with altered activity of hepatic enzyme in the liver and pharmacokinetics resulting in treatment efficacy. …	2010
000208744700010	Experiences in conducting multiple community-based HIV prevention trials among women in KwaZulu-Natal, South Africa	Background: South Africa, with its scientific capacity, good infrastructure and high HIV incidence rates, is ideally positioned to conduct large-scale HIV prevention trials. The HIV Prevention Research Unit of the South African Medical Research Council conducted four phase III and one phase IIb trials of women-initiated HIV prevention options in KwaZulu-Natal between 2003 and 2009. A total of 704…	2010
000208744700012	Recent key advances in human immunodeficiency virus medicine and implications for China	In this article we summarize several recent major developments in human immunodeficiency virus treatment, prevention, outcome, and social policy change. Updated international guidelines endorse more aggressive treatment strategies and safer antiretroviral drugs. New antiretroviral options are being tested. Important lessons were learned in the areas of human immunodeficiency virus vaccines and mi…	2010
000208744700013	Reduced referral and case fatality rates for severe symptomatic hyperlactataemia in a South African public sector antiretroviral programme: a retrospective observational study	Background: Interventions to promote prevention and earlier diagnosis of severe symptomatic hyperlactataemia (SHL) were implemented in the Western Cape provincial antiretroviral programme (South Africa) from 2004. Interventions included clinician education, point-of-care lactate meters, switch from stavudine to zidovudine in high risk patients and stavudine dose reduction. This study assessed tre…	2010
000208744700018	Generic and low dose antiretroviral therapy in adults and children: implication for scaling up treatment in resource limited settings	Although access to antiretroviral therapy (ART) for the treatment of HIV has increased during the last decade, many patients are still in need of treatment. With limited funds to provide ART to millions of patients worldwide, there is a need for alternative ways to scale up ART in resource limited settings. This review provides an overview of pharmacokinetic, safety and efficacy studies of generi…	2010
000208744700019	The impact of Highly Active Antiretroviral Therapy (HAART) on the clinical features of HIV - related oral lesions in Nigeria	Background: This study aimed to determine the therapeutic effects of highly active anti-retroviral therapy (HAART) on the clinical presentations of HIV related oral lesions (HIV-ROLs) in an adult Nigerian population. Methods: A 5 month prospective study on HAART naive HIV positive adults recruited into the HAART program of an AIDS referral centre. HIV-ROLs were diagnosed clinically by the EEC Cle…	2010
000208744700024	Co-receptor tropism prediction among 1045 Indian HIV-1 subtype C sequences: Therapeutic implications for India	Background: Understanding co-receptor tropism of HIV-1 strains circulating in India will provide key analytical leverage for assessing the potential usefulness of newer antiretroviral drugs such as chemokine co-receptor antagonists among Indian HIV-infected populations. The objective of this study was to determine using in silico methods, HIV-1 tropism among a large number of Indian isolates both…	2010
000208744700032	Presence of the CYP2B6 516G > T polymorphism, increased plasma Efavirenz concentrations and early neuropsychiatric side effects in South African HIV-infected patients	Background: The 516G > T polymorphism in exon 4 of the CYP2B6 gene has been associated with increased plasma Efavirenz (EFV) concentrations. EFV concentrations greater than the recommended therapeutic range have been associated with the increased likelihood of developing adverse CNS effects. The aims of this study were to a) determine the presence of the 516G > T and other CYP2B6 exon 4 polymorph…	2010
000208744700033	Food assistance is associated with improved body mass index, food security and attendance at clinic in an HIV program in central Haiti: a prospective observational cohort study	Background: Few data are available to guide programmatic solutions to the overlapping problems of undernutrition and HIV infection. We evaluated the impact of food assistance on patient outcomes in a comprehensive HIV program in central Haiti in a prospective observational cohort study. Methods: Adults with HIV infection were eligible for monthly food rations if they had any one of: tuberculosis,…	2010
000208744700035	Mobile learning for HIV/AIDS healthcare worker training in resource-limited settings	Background: We present an innovative approach to healthcare worker (HCW) training using mobile phones as a personal learning environment. Twenty physicians used individual Smartphones (Nokia N95 and iPhone), each equipped with a portable solar charger. Doctors worked in urban and peri-urban HIV/AIDS clinics in Peru, where almost 70% of the nation's HIV patients in need are on treatment. A set of …	2010
000208744700036	Multi-analyte profiling of ten cytokines in South African HIV-infected patients with Immune Reconstitution Inflammatory Syndrome (IRIS)	Background: Immune reconstitution inflammatory syndrome (IRIS) is an important complication of HAART in sub-Saharan Africa, where opportunistic infections (OIs) including mycobacteria and cryptococcus are common. The immune system's role in HIV infected patients is complex with cytokine expression strongly influencing HIV infection and replication. Methods: We determined the expression patterns o…	2010
000208744700038	A comparative analysis of HIV drug resistance interpretation based on short reverse transcriptase sequences versus full sequences	Background: As second-line antiretroviral treatment (ART) becomes more accessible in resource-limited settings (RLS), the need for more affordable monitoring tools such as point-of-care viral load assays and simplified genotypic HIV drug resistance (HIVDR) tests increases substantially. The prohibitive expenses of genotypic HIVDR assays could partly be addressed by focusing on a smaller region of…	2010
000208744700039	Predictors of adherence to antiretroviral therapy among people living with HIV/AIDS in resource-limited setting of southwest ethiopia	Background: Good adherence to antiretroviral therapy is necessary to achieve the best virological response, lower the risk that drug resistance will develop, and reduce morbidity and mortality. Little is known about the rate and predictors of adherence in Ethiopia. Therefore this study determines the magnitude and predictors of adherence to antiretroviral therapy among people living with HIV/AIDS…	2010
000208744700046	Immune restoration disease and changes in CD4+T-cell count in HIV- infected patients during highly active antiretroviral therapy at Zewditu memorial hospital, Addis Ababa, Ethiopia	Background: Highly active antiretroviral therapy (HAART) improves the immune function and decreases morbidity, mortality and opportunistic infections (OIs) in HIV-infected patients. However, since the use of HAART, immune restoration disease (IRD) has been described in association with many OIs. Our objective was to determine the proportion of IRD, changes in CD4+ T-cell count and possible risk f…	2010
000208745000016	Idiopathic pulmonary hemosiderosis: Alveoli are an answer to anemia	Idiopathic pulmonary hemosiderosis (IPH) is a rare disorder (triad of iron-deficiency anemia, hemoptysis, and alveolar infiltrates). A 3-year-old male presented with mild fever, breathlessness, dry cough, and bluish nail discoloration for 8 days. He had required five blood transfusions in the past 1 year (last transfusion was given 4 months ago). He had a respiratory rate of 58/min with respirato…	2011
000208745500009	Stroke in central nervous system infections	Background: Stroke subtypes and etiology may differ between developing and developed countries. Infections are a relatively common cause of stroke in tropical regions. Objective: To review the main infectious diseases associated with stroke. Discussion: Prevalence of stroke in HIV patients is around 1%. Pathogenic mechanisms include HIV vasculopathy, vasculitis, cardioembolism, acquired hypercoag…	2008
000208796300011	Epidemiology of HPV genotypes in Uganda and the role of the current preventive vaccines: A systematic review	Background: Limited data are available on the distribution of human papillomavirus (HPV) genotypes in the general population and in invasive cervical cancer (ICC) in Uganda. Yet, with the advent of preventive HPV vaccines that target HPV 16 and 18 responsible for causing about 70% of ICC cases in the world, such information is crucial to predict how vaccination and HPV-based screening will influe…	2011
000208796300022	Prevalence and predictors of kaposi sarcoma herpes virus seropositivity: a cross-sectional analysis of HIV-infected adults initiating ART in Johannesburg, South Africa	Background: Kaposi sarcoma (KS) is the most common AIDS-defining tumour in HIV-infected individuals in Africa. Kaposi sarcoma herpes virus (KSHV) infection precedes development of KS. KSHV co-infection may be associated with worse outcomes in HIV disease and elevated KSHV viral load may be an early marker for advanced HIV disease among untreated patients. We examined the prevalence of KSHV among …	2011
000208835300003	Maternal antiretroviral prophylaxis and breastfeeding	The prevention of mother-to-child transmission of HIV-1 during breastfeeding is a major concern in resource-poor settings where alternatives to breast milk may be unaffordable, unsafe and limited by social stigma. The use of triple-drug antiretroviral regimens initiated during pregnancy and continued throughout breastfeeding is being studied as a means to prevent transmission by reducing HIV-1 vi…	2012
000208835300006	A 72-week randomized study of the safety and efficacy of a stavudine to zidovudine switch at 24 weeks compared to zidovudine or tenofovir disoproxil fumarate when given with lamivudine and nevirapine	Background: Due to superior long-term toxicity profiles, zidovudine (AZT) and tenofovir disoproxil fumarate (TDF) are preferred over stavudine (d4T) for first-line antiretroviral regimens. However, short-term d4T use could be beneficial in avoiding AZT-induced anaemia. Methods: We randomized (1:1:1) 150 treatmentnaive Thai HIV-infected adults with CD4(+) T-cell count <350 cells/mm(3) to arm 1 (24…	2012
000208852200007	Dried blood spot HIV-1 RNA quantification: A useful tool for viral load monitoring among HIV-infected individuals in India	Background & objectives: Monitoring of HIV-infected individuals on antiretroviral treatment (ART) ideally requires periodic viral load measurements to ascertain adequate response to treatment. While plasma viral load monitoring is widely available in high-income settings, it is rarely used in resource-limited regions because of high cost and need for sophisticated sample transport. Dried blood sp…	2012
000208852200015	Performance evaluation of PPTCT (Prevention of parent to child transmission of HIV) programme: An experience from West Bengal	Background & objectives: Prevention of parent-to-child transmission (PPTCT) services are an integral part of National AIDS Control Programme and their critical appraisal is necessary for improving quality care. The present study was conducted to evaluate the performance of PPTCT services in West Bengal during April, 2008 - March 2009 and April 2009 - March 2010 and identify gaps in service delive…	2012
000208870100444	IMPLICATIONS OF ZAMBIAN ADOLESCENTS' KNOWLEDGE ABOUT HIV AND AIDS FOR ADHERENCE TO TREATMENT AND PERCEIVED STIGMA		2011
000208880301202	Incidence of Kaposi sarcoma in HIV-infected patients receiving antiretroviral therapy: A prospective multicohort study from southern Africa		2011
000208902900007	Arterial stiffness and carotid intima-media thickness in HIV infected patients	Background: Cardiovascular disease is an increasing cause of morbidity and mortality in HIV-infected patients. The increased cardiovascular risk is linked to traditional risk factors for atherosclerosis but also, to HIV infection itself which can damage the arterial wall and the antiretroviral therapy (ART) implicated in metabolic disturbances. The aim of our study was to identify the effects of …	2011
000208903200003	Markers of preclinical vascular disease and left ventricular diastolic dysfunction in patients with HIV infection	Background: HIV infected patients have an increased cardiovascular risk that may be linked not only to the infection itself but also to the metabolic side effects of the antiretroviral therapy. Aim: The aim of our study was to determine markers of aortic arterial stiffness, carotid intima- media thickness (IMT) and parameters of left ventricular diastolic function and to establish the relationshi…	2012
000208958300011	Promising directions in the diagnosis of childhood tuberculosis	Estimates of the burden of childhood tuberculosis have been hampered by the lack of a reliable diagnostic test. Clinical scoring systems, radiological findings and tuberculin skin testing (the traditional methods used for diagnosis) are unreliable, particularly in the era of HIV. Microbiologic confirmation using induced sputum is feasible and has become increasingly important to define the burden…	2012
000208960700006	HUMAN RIGHTS, MENTAL ILLNESS AND HIV: THE LUTHANDO NEUROPSYCHIATRIC HIV CLINIC IN SOWETO, SOUTH AFRICA	HIV is the leading infectious killer of adults in the world today and a majority of persons with HIV live in southern Africa. Mental illness is common among patients with HIV. Persons with HIV and mental illness, however, are often denied access to HIV treatment for a variety of reasons, including presumed non-adherence, potential drug interactions, and lack of coordinated care. The exclusion of …	2011
000208960900002	HOW DO NATIONAL STRATEGIC PLANS FOR HIV AND AIDS IN SOUTHERN AND EASTERN AFRICA ADDRESS GENDER-BASED VIOLENCE? A WOMEN'S RIGHTS PERSPECTIVE	Gender-based violence (GBV) is a significant human rights violation and a key driver of the HIV epidemic in southern and eastern Africa. We frame GBV from a broad human rights approach that includes intimate partner violence and structural violence. We use this broader definition to review how National Strategic Plans for HIV and AIDS (NSPs) in southern and eastern Africa address GBV. NSPs for HI…	2012
000208960900003	INTEGRATING INTERVENTIONS ON MATERNAL MORTALITY AND MORBIDITY AND HIV: A HUMAN RIGHTS-BASED FRAMEWORK AND APPROACH	Maternal mortality and morbidity (MMM) and HIV represent interlinked challenges arising from common causes, magnifying their respective impacts and producing related consequences. Accordingly, an integrated response will lead to the most effective approach for both. Shared structural drivers include gender inequality; gender-based violence (including sexual violence); economic disempowerment; and…	2012
000208974100004	GBV-C: State of the Art and Future Prospects	The GB virus C is a common non-pathogenic virus, member of the Flaviviridae family with worldwide distribution. Favorable clinical course and reduced mortality among HIV-infected patients was demonstrated by several studies with patients co-infected with the GB virus C (GBV-C). This potential benefit of GBV-C has been demonstrated in the pre-HAART and post-HAART eras; however, this effect was not…	2012
000208974200007	HIV-1 Prevention for HIV-1 Serodiscordant Couples	A substantial proportion of HIV-1 infected individuals in sub-Saharan Africa are in stable relationships with HIV-1 uninfected partners, and HIV-1 serodiscordant couples thus represent an important target population for HIV-1 prevention. Couple-based HIV-1 testing and counseling facilitates identification of HIV-1 serodiscordant couples, counseling about risk reduction, and referrals to HIV-1 tre…	2012
000208974300007	Management of the Immune Reconstitution Inflammatory Syndrome	The immune reconstitution inflammatory syndrome (IRIS) is a frequent early complication of antiretroviral therapy (ART) in patients with advanced HIV. Because there is no confirmatory diagnostic test, the diagnosis is based on clinical presentation and exclusion of alternative causes for deterioration, such as antimicrobial drug resistance. Opportunistic infection treatment should be optimized. M…	2012
000208974300011	Human Papillomavirus Vaccines: Where Do They Fit in HIV-Infected Individuals?	Human papillomavirus (HPV) is the etiological agent for cervical cancer and a large majority of anal cancers worldwide. In 2006 two preventive vaccines against the HPV were approved by the US Food and Drug Administration and have since been approved in over 100 countries. HIV- infected populations are at an increased risk for HPV- related cancers. None of the efficacy trials for these vaccines in…	2012
000208974400005	Interventions to Improve Psychological Functioning and Health Outcomes of HIV-Infected Individuals with a History of Trauma or PTSD	The experience of early or later life trauma in HIV-positive adults can have devastating mental and physical health consequences. Women bear the brunt of this double burden. Depression, posttraumatic stress disorder, and alcohol and drug use disorders are among the most common psychiatric disorders documented, both in infected women and men, in high-, middle-, and low-income countries. Traumatize…	2012
000208983500004	Blood and Body Fluid Exposures in Health-Care Settings: Risk Reduction Practices and Postexposure Prophylaxis for Health-Care Workers	This review of last year's literature on blood-borne pathogens (0 pathogenic microorganisms that are found in human blood) focuses on hepatitis B (HBV), hepatitis C (HCV), and human immunodeficiency virus (HIV) as the most common pathogens, despite the fact that other microorganisms may cause blood-borne diseases as well. Since the prevention of blood-borne diseases is something that, in the past…	2012
000209004000003	Study of HIV/AIDS-related knowledge among junior high-school students in Shanghai, China	The aim of this study was to assess the HIV/AIDS-related knowledge among junior high-school students in Shanghai, China, and the factors influencing this knowledge. A cross-sectional study was conducted in 20 middle schools of two districts by a cluster-stratified selection procedure in Shanghai, China. The 2432 sampled students, aged from 11.1 to 16.7 years, completed a self-administered questio…	2012
000209004000011	Development of primary central nervous system lymphoma in an HIV-infected patient after multiple opportunistic infections	A 35-year-old Chinese man presented to medical attention with fever, cough and shortness of breath and HIV infection. His CD4+ lymphocyte count was 28 cells/mL and his HIV viral load was 386,891 copies/mL. Diagnosis of tuberculosis, Pneumocystis jiroveci pneumonia, mycobacterium avium complex, fungal infection and cytomegalovirus retinitis were confirmed according to the symptoms, laboratory resu…	2012
000209031800002	SIDATRAT: Informatics to Improve HIV/AIDS Care	AIDS is a major cause of death in the Caribbean, a region with a high prevalence of HIV. However, prevalence in Cuba's population aged 15 to 49 years, despite a slight increase in recent years, is considered extremely low (0.1%). At the close of 2010, 5692 Cuban patients were receiving antiretroviral therapy. SIDATRAT, an informatics system, was developed at the Pedro Kouri Tropical Medicine Inst…	2012
000209038200005	Localised treatment and 6-month outcomes in patients with cytomegalovirus retinitis at a tertiary ophthalmology service in Ga-Rankuwa	Objective. There are few data from before the antiretroviral therapy (ART) era for cytomegalovirus retinitis (CMV-R) from settings where cost limits use of systemic treatment. This study examines CMV-R treatment and survival outcomes in a public hospital ophthalmology service in Ga-Rankuwa, South Africa. Methods. From October 2009 to October 2010, voluntarily consenting participants over the age …	2012
000209038200006	Association of-308 TNF-alpha promoter polymorphism with viral load and CD4 T-helper cell apoptosis in HIV-1 infected black South Africans	Objective. To determine whether the -308 TNF-alpha promoter polymorphism is associated with markers of HIV progression in the South African population. Methods. Polymerase chain reaction-restriction fragment length polymorphism was used to detect the -308 TNF-alpha polymorphism in 75 patients and 76 healthy controls. Serum TNF-alpha concentrations were measured using ELISA in each cohort. CD4(+) …	2012
000209038200007	Levels of procalcitonin, C-reactive protein and neopterin in patients with advanced HIV-1 infection	Objectives. To compare the value of procalcitonin, C-reactive protein (CRP) and neopterin as indicators of immune deficiency, co-infection, efficacy of treatment, and disease progression, in patients with advanced HIV-1 infection. Design. Cross-sectional, investigating baseline blood measurements and clinical observations in 82 HIV-positive patients divided into an antiretroviral treatment (ART) …	2012
000209038300005	Estimated use of abacavir among adults and children enrolled in public sector antiretroviral therapy programmes in Gauteng Province, South Africa	In South Africa, abacavir (ABC) is currently recommended as part of first- and second-line antiretroviral therapy (ART) for HIV-positive paediatric patients. Concerns about overprescribing of the drug, particularly to adults, led to an analysis of ABC use in public sector ART programmes. We investigated current prescription of the drug to adults and children accessing ART in 4 public sector progr…	2012
000209038300006	TB/HIV integration at primary care level: A quantitative assessment at 3 clinics in Johannesburg, South Africa	Background. In 2004 the World Health Organization (WHO) released the Interim Policy on Collaborative TB/HIV activities. According to the policy, for people living with HIV (PLWH), activities include intensified case finding, isoniazid preventive therapy (IPT) and infection control. For TB patients, activities included HIV counselling and testing (HCT), prevention messages, and cotrimoxazole preve…	2012
000209038300007	Treating depression in HIV-positive patients affects adherence	Aim. To determine changes in adherence to antiretroviral therapy (ART) in HIV-positive patients with depression, following treatment with an antidepressant or psychotherapy. Methods. The study was prospective, randomised and controlled. Consenting volunteers aged >= 18 years and stable on ART for >= 6 months were included in the study. Sociodemographic data were obtained, and a clinical diagnosti…	2012
000209038300009	Control and non-progression of HIV-1 infection in sub-Saharan Africa: A case and review	Elite and viraemic controllers represent unique subsets of HIV-infected patients who may also be long-term non-progressors (LTNPs). LNTPs constitute an estimated 1 - 15% of the total HIV-positive population in the USA and Europe, but less is known about their epidemiology in sub-Saharan Africa. Though the exact mechanisms for long-term non-progression appear to be numerous and are still under inv…	2012
000209044400019	A decade review of chickenpox among pediatric immunocompromised patients at the King Chulalongkorn Memorial Hospital, Thailand	Background: Varicella zoster virus (VZV) infection among immunocompromised patients leads to high morbidity and mortality. Objective: Describe the natural history and treatment outcomes of chickenpox among immunocompromised children hospitalized in a tertiary care center in the era of acyclovir treatment. Methods: We conducted a retrospective chart review of immunocompromised children hospitalize…	2012
000209061700002	FORMULATION AND EVALUATION OF SUSTAINED RELEASE TABLETS CONTAINING ANTIOXIDANTS	Deficiency in nutrients especially antioxidants play an important role in the pathogenesis of acquired immuno-deficiency syndrome (AIDS). Antioxidants; vitamin A, vitamin C, vitamin E, zinc and selenium are available in market as capsules. The release rate is very fast followed by fast elimination. It is necessary to prolong the residence time of antioxidants. Sustained release tablet formulation…	2010
000209077600035	Unresponsive cutaneous leishmaniasis and HIV co-infection: Report of three cases	Cutaneous leishmaniasis (CL) is a vector borne disease caused by various species of Leishmania parasite. CL is endemic in the Thar desert of Rajasthan state and Himachal Pradesh in India. Immune suppression caused by human immunodeficiency virus (HIV) infection is associated with atypical clinical presentation of CL which responds poorly to the standard treatment and causes frequent relapses. We …	2011
000209103600009	Yield attributes, yield and economics of wheat (Triticum aestivum) plus compact mustard (Brassica juncea) intercropping under 5:1 row proportion in relation to fertility levels and seeding densities of two wheat varieties	A two-year field experiment was conducted during rabi season of 2005-06 and 2006-07 at Varanasi on wheat + compact-mustard intercropping in 5: 1 row proportion. The treatments involved three fertilizer doses, i e 100%, 120% and 140% of recommended NPK to wheat accompanied with 100% recommended NPK to mustard; two wheat varieties (HD 2824 and HUW 468) and three seed rates of wheat (100 kg, 115 kg …	2012
000209108100013	Assessing the impact of TB/HIV services integration on TB treatment outcomes and their relevance in TB/HIV monitoring in Ghana	Background: The impact of the human immunodeficiency virus (HIV) on tuberculosis (TB), and the implications for TB and HIV control, is a public health challenge in Ghana - almost a quarter (23%) of all TB cases were HIV positive in 2010. The integration of TB/HIV services has therefore emerged as an essential component of the national response to TB and HIV. The aim is to reduce fragmentation, im…	2012
000209110100001	Information, affect and action: motivating reduction of risk behaviors for HIV/AIDS in Kenya and Tanzania	This study reports assessment of motivational and perceptual components of a youth and community AIDS awareness education program, focusing on effectiveness across program sites. The design of this investigation was quasi-experimental, with two intervention districts and one control each, in Kenya and Tanzania. Methods included questionnaires administered to a large representative cross-section o…	2012
000209110200001	Vulnerable sexuality and HIV/AIDS prevention knowledge among ethnic tribal male youth in Bangladesh	This study examines sexuality and HIV/AIDS prevention knowledge among minority ethnic male youth of Bangladesh. A cross-sectional survey was conducted through a self-administered questionnaire on 800 young males aged 15-24 years in the Chittagong Hill Tracts region in 2009. Of the respondents, almost one-third were sexually active and of them about one-quarter had had sex with multiple partners. …	2012
000209110400004	Sexuality education in rural Lesotho schools: challenges and possibilities	The aim of this paper is to present and discuss some of the obstacles to effective sexuality education in rural Lesotho schools and offer some suggestions that could facilitate positive change in the current status of sexuality education. The call for education as a 'vaccine' against new HIV infections places teachers at the forefront of the fight against the pandemic, and thus it is imperative t…	2012
000209177100018	Pharmacogenetics in the Brazilian population	Brazil is the fifth largest country in the world and its present population, in excess of 190 million, is highly heterogeneous, as a result of centuries of admixture between Amerindians, Europeans, and Sub-Saharan Africans. The estimated individual proportions of biogeographical ancestry vary widely and continuously among Brazilians: most individuals, irrespective of self-identification as White,…	2010
000209177500001	Quantifying and addressing losses along the continuum of care for people living with HIV infection in sub-Saharan Africa: a systematic review	Introduction: Recent years have seen an increasing recognition of the need to improve access and retention in care for people living with HIV/AIDS. This review aims to quantify patients along the continuum of care in sub-Saharan Africa and review possible interventions. Methods: We defined the different steps making up the care pathway and quantified losses at each step between acquisition of HIV…	2012
000209187300001	Factors associated with delayed entry into HIV medical care after HIV diagnosis in a resource-limited setting: Data from a cohort study in India	Studies from sub-Saharan Africa have shown that a substantial proportion of patients diagnosed with HIV enter into HIV medical care late. However, data from low or middle-income countries outside Africa are scarce. In this study, we investigated risk factors associated with delayed entry into care stratified by gender in a large cohort study in India. 7701 patients were diagnosed with HIV and 541…	2013
000209194000425	The beneficial effects of high doze capsaicin patches in patients with treatment resistive HIV-associated peripheral neuropathy (PN-HIV)		2013
000209209700025	Validation and shortening of the World Health Organisation Quality of Life instrument for people living with HIV (WHOQOL-HIV) in Limpopo Province, South Africa	This study assessed the ability of the World Health Organisation Quality of Life instrument for people living with HIV (WHOQOL-HIV) to measure the health related quality of life of people living with HIV among the three cultural groups in Limpopo Province, South Africa and attempted to shorten the index instrument. These objectives were driven by the growing shift of focus of HIV/AIDS response pr…	2013
000209223000045	The alpha-test: Rapid Cell-free CD4 Enumeration Using Whole Saliva	There is an urgent need for affordable CD4 enumeration to monitor HIV disease. CD4 enumeration is out of reach in resource-limited regions due to the time and temperature restrictions, technical sophistication, and cost of reagents, in particular monoclonal antibodies to measure CD4 on blood cells, the only currently acceptable method. A commonly used cost-saving and time-saving laboratory strate…	2012
000209309300004	Contribution of the anti HIV/AIDS community conversation programs in preventing and controlling the spread of HIV/AIDS	Background: HIV/AIDS has now been around for about three and half decades since first diagnosed in 1981. If we wish to curb the spread of HIV/AIDS effectively and sustainably, we need to design strategies that help mobilizing communities at large. Anti-HIV/AIDS Community Conversation (CC) Programs are part of community mobilization activities introduced for the purpose of preventing and controlli…	2013
000209309300007	Diabetes mellitus and associated diseases from Ethiopian perspective: Systematic review	Background: Diabetes mellitus (DM) is recognized as one of the major non-communicable diseases in Ethiopia. However, the overall features associated with DM are not well documented and updated regularly. Objective: This paper is focused on reviewing and updating the literature on diabetes mellitus, its features, complications, and associated communicable diseases in Ethiopia. Methods: The researc…	2013
000209374100306	Multifaceted impact of host C-C chemokine CCL2 in the immuno-pathogenesis of HIV-1/M. tuberculosis co-infection	Active tuberculosis remains the leading cause of death among the HIV-1 seropositive individuals. Although significant success has been achieved in bringing down the number of HIV/AIDS-related mortality and morbidity following implementation of highly active anti-retroviral therapy (HAART). Yet, co-infection of Mycobacterium tuberculosis (Mtb) has posed severe clinical and preventive challenges in…	2013
000209390000008	Hepatitis C, hepatitis B and HIV infection among Egyptian prisoners: Seroprevalence, risk factors and related chronic liver diseases	Background and aim: Prisons in Egypt do not currently screen for blood-borne viruses, and there are no statistics concerning the prevalence of hepatitis C virus, hepatitis B virus or human immunodeficiency virus among prisoners. This study was performed to detect the prevalence of antibodies against hepatitis C, hepatitis B core and human immunodeficiency virus among Egyptian prisoners. Methods: …	2013
000209390000013	Provider-initiated HIV testing and counseling among tuberculosis patients in a hospital in the Oromia region of Ethiopia	Background: Routine testing for human immunodeficiency virus (HIV) in settings with generalized HIV epidemics affords the benefit of diagnosing the infection early and thereby preventing morbidity, mortality and sustained transmission; early detection hastens the initiation of cotrimoxazole prophylaxis and anti-retroviral treatment (ART). Therefore, the objective of this study was to assess HIV c…	2013
000209390100011	Non-adherence to antiretroviral therapy in Yaounde: Prevalence, determinants and the concordance of two screening criteria	Purpose: To assess the prevalence and determinants of non-adherence to antiretroviral therapy (ART) as well as the concordance of two screening criteria in a major center for human immunodeficiency virus (HIV) treatment in Yaounde, Cameroon. Methods: In 2011, we conducted a cross-sectional study involving a random sample of 889 adults (age > 18 years, 67.9% women) infected with HIV who were recei…	2013
000209408200004	AIDS/other STIs prevention in China: The effect of sex worker migration and the organization of the sex industry	HIV/AIDS prevention projects that pay special attention to the socio-cultural context of a community have been implemented in a number of Asian and African countries recently. Such projects integrate scientific approaches, such as condom promotion, with cultural approaches that focus on regional social norms. This paper explores effective intervention strategies in the context of sex workers' mob…	2013
000209412000017	The many faces of translational research: a tale of two studies	Translational research can take many forms: bench to bedside, across cultural groups, across geographical boundaries, among others. This case study will share how we addressed all three "translational" issues using two evidence-based studies (USA, Zambia) to illustrate these "roads less traveled." Our implementation and dissemination efforts were anchored by the "train the trainer" strategy, and …	2011
000209412000018	The World Starts With Me: using intervention mapping for the systematic adaptation and transfer of school-based sexuality education from Uganda to Indonesia	Evidence-based health promotion programmes, including HIV/AIDS prevention and sexuality education programmes, are often transferred to other cultures, priority groups and implementation settings. Challenges in this process include the identification of retaining core elements that relate to the programme's effectiveness while making changes that enhances acceptance in the new context and for the …	2011
000209424700011	Inorganic nanovectors for nucleic acid delivery	Nucleic acids show immense potential to treat cancer, acquired immune deficiency syndrome, neurological diseases and other incurable human diseases. Upon systemic administration, they encounter a series of barriers and hence barely reach the site of action, the cell. Intracellular delivery of nucleic acids is facilitated by nanovectors, both viral and non-viral. A major advantage of non-viral vec…	2013
000209447300006	Investigating the affordability of key health services in South Africa	This paper considers the affordability of using public sector health services for three tracer conditions (obstetric care, tuberculosis treatment and antiretroviral treatment for HIV-positive people), based on research undertaken in two urban and two rural sites in South Africa. We understand affordability as the 'degree of fit' between the costs of seeking health care and a household's ability-t…	2013
000209461900007	HIV-2 and its role in conglutinated approach towards Acquired Immunodeficiency Syndrome (AIDS) Vaccine Development	Acquired Immunodeficiency Syndrome (AIDS) is one of the most critically acclaimed endemic diseases, caused by two lentiviruses HIV-1 and 2. HIV-2 displays intimate serological and antigenic resemblance to Simian Immunodeficiency Virus (SIV) along with less pathogenicity, lower infectivity and appreciable cross reactivity with HIV-1 antigens. The present era is confronted with the challenge to fab…	2013
000209461900174	Influence of socio-demographic factors on awareness of HIV/AIDS among Bangladeshi garment workers	The study was conducted to assess the level of awareness on HIV/AIDS (Acquired Immune Deficiency Syndrome) and the Influence of different socio-demographic factors among the garment workers in Bangladesh. This cross sectional study was carried out among 303 workers in three selected garment factories in Dhaka city from July 2010 to June 1011. Data were collected by face to face interview through …	2013
000209465100097	Improving pharmacy practice through public health programs: experience from Global HIV/AIDS initiative Nigeria project	Background: The use of medicines is an essential component of many public health programs (PHPs). Medicines are important not only for their capacity to treat and prevent diseases. The public confidence in healthcare system is inevitably linked to their confidence in the availability of safe and effective medicines and the measures for ensuring their rational use. However, pharmacy services compo…	2013
000209497400055	UNDERSTANDING HOW BROADLY CROSS-NEUTRALISING ANTIBODIES DEVELOP IN HIV INFECTION - CLUES FOR HIV VACCINE DEVELOPMENT?		2013
000209497400140	SEXUAL BEHAVIOUR OF HETEROSEXUAL MEN AND WOMEN RECEIVING ANTIRETROVIRAL PRE-EXPOSURE PROPHYLAXIS FOR HIV PREVENTION: POST-UNBLINDING ANALYSIS OF THE PARTNERS PREP STUDY		2013
000209497400147	EVALUATION OF A COMMUNITY-BASED HIV PREVENTIVE INTERVENTION FOR FEMALE SEX WORKERS IN RURAL AREAS OF KARNATAKA STATE, SOUTH INDIA		2013
000209497400149	TRADITIONAL EXPLANATORY MODELS OF DISEASE AND MESSAGING AROUND HIV AND STI RISK AND PREVENTION: FINDINGS FROM AN EXPLORATORY STUDY WITH TRADITIONAL HEALTH PRACTITIONERS IN SOUTH AFRICA		2013
000209497400151	THE USE OF RAPID EPIDEMIC APRAISALS FOR PLANNING AND SCALING UP FOCUSED HIV PREVENTION PROGRAMMES FOR FEMALE SEX WORKERS IN NIGERIA		2013
000209497400153	ESTIMATING THE EPIDEMIOLOGICAL IMPACT OF ANTIRETROVIRAL TREATMENT ON HETEROSEXUAL HIV EPIDEMICS IN SOUTH INDIA: A MODELING STUDY		2013
000209497400163	SUB-OPTIMAL CD4 T-CELL RECOVERY IN HIV-1 SUBTYPE C PATIENTS ON ANTIRETROVIRAL THERAPY: A SEARCH FOR PREDICTIVE BIOMARKERS AND BASELINE CHARACTERISTICS		2013
000209497400175	INCREASED HIV PREVENTION PROGRAMME COVERAGE AND DECLINE IN HIV PREVALENCE AMONG FEMALE SEX WORKERS IN SOUTH INDIA		2013
000209497400176	HIV PREVENTION AT SCALE: HAS IT WORKED? EVALUATION OF THE IMPACT OF THE AV AHAN PROGRAMME IN SOUTH INDIA		2013
000209497400406	CD4 LYMPHOCYTES COUNT AT FIRST PRESENTATION OF HIV POSITIVE PATIENTS ACCESSING ANTIRETROVIRAL THERAPY AT A DISTRICT HOSPITAL IN GHANA		2013
000209497400419	KNOWLEDGE AND PRACTICE OF NURSES IN THE PREVENTION OF VERTICAL TRANSMISSION OF HIV IN SELECTED HOSPITAL OF EASTERN REGION OF NEPAL		2013
000209497400454	QUALITY IMPROVEMENT: COTRIM PROPHYLAXIS IN HIV POSITIVE ADULTS ON ANTIRETROVIRAL TREATMENT		2013
000209497400498	HIV PREVENTION IN MOTHERS AND CHILDREN OF DELHI SLUMS: LEARNING, PERSPECTIVES AND LOOKING AHEAD		2013
000209497400516	THERE IS A NEED FOR MULTIPURPOSE PREVENTION TECHNOLOGIES TARGETING HIV AND COMMON REPRODUCTIVE TRACT INFECTIONS: DATA FROM THE MICROBICIDE SAFETY BIOMARKERS STUDY TEAM		2013
000209501300190	Basic research in HIV vaccinology is hampered by reductionist thinking	This review describes the structure-based reverse vaccinology approach aimed at developing vaccine immunogens capable of inducing antibodies that broadly neutralize HIV-1. Some basic principles of protein immunochemistry are reviewed and the implications of the extensive polyspecificity of antibodies for vaccine development are underlined. Although it is natural for investigators to want to know …	2012
000209506600075	PRE-EXPOSURE PROPHYLAXIS (PREP) IS ESTIMATED TO BE A COST-EFFECTIVE ADDITION TO ANTIRETROVIRAL THERAPY (ART) FOR HIV PREVENTION IN A GENERALISED EPIDEMIC SETTING		2013
000209506600082	GENITAL TRACT ABNORMALITIES IN HIV-TB CO-INFECTED WOMEN INITIATING ANTIRETROVIRAL THERAPY (ART)		2013
000209506600151	VULNERABILITY OF SEX WORKERS (SWS) AND THEIR PARTICULAR NEEDS FOR HIV/STI PREVENTION, DIAGNOSIS, AND TREATMENT: BORDERNETWORK RESEARCH FINDINGS AND RECOMMENDATIONS FOR COMPREHENSIVE SEXUAL HEALTH RESPONSE		2013
000209506600220	EFFECTIVE USE OF MOBILE PHONES IN HIV PREVENTION IN UGANDA		2013
000209506600221	MULTIDISCIPLINARY APROACH TO CONTAIN HIV-1 AND OTHER STIS IN CHINA: MULTIPURPOSE PREVENTION TECHNOLOGIES		2013
000209506600225	BASELINE RESULTS OF A CLUSTER-RANDOMISED TRIAL ASSESSING THE EFFECTIVENESS OF SPORT-BASED HIV PREVENTION IN SOUTH AFRICAN SCHOOLS		2013
000209506600264	CONTRIBUTIONS OF INTENSIVE HIV PREVENTION PROGRAMME IN INCREASING HIV TESTING AMONG MEN WHO HAVE SEX WITH MEN IN INDIA: A DECOMPOSITION ANALYSIS		2013
000209506600281	UNDERSTANDING THE LOCALISED PERSPECTIVE ON TRANSGENDER WOMEN FOR DEVELOPING TRANSGENDER-SPECIFIC HEALTH SERVICES AND HIV PREVENTION PROGRAMMES IN THE PHILIPINES		2013
000209506600283	ACCESS TO SERVICES FOR HIV PREVENTION IN MEN IN LONG-DISTANCE DRIVERS GUATEMALA 2012-2013		2013
000209506600287	SCALING UP HIV PREVENTION SERVICES AMONG PRISONERS IN UGANDA - TASO JINJA EXPERIENCE		2013
000209506600318	CHILD MARRIAGE AND SEXUALLY TRANSMITTED INFECTIONS: IMPLICATIONS FOR HIV PREVENTION AMONG YOUNG MOTHERS IN ADAMAWA STATE NIGERIA		2013
000209506600341	VULNERABILITY TO HIV AND PREVENTION NEEDS OF FEMALE POST-SECONDARY STUDENTS ENGAGED IN TRANSACTIONAL SEX IN KUMASI, GHANA - A QUALITATIVE STUDY		2013
000209506600361	PREDICTORS OF CONDOM USE AMONGST HIV-INFECTED INDIVIDUALS RECEIVING ANTIRETROVIRAL THERAPY (ART)		2013
000209506600363	PREVENTION OF HIV/AIDS INFECTIONS AMONG FEMALE COMMERCIAL SEX WORKERS IN KAMPALA, UGANDA		2013
000209506600383	HIV/AIDS RISK REDUCTION AND PREVENTION AMONG DRUG USERS THROUGH BEHAVIOURAL INTERVENTIONS IN AN URBAN SETTING		2013
000209506600392	ASSESSING INTENTIONS OF DENTISTS FOR PROVISION OF DENTAL TREATMENT TO THE PATIENTS LIVING WITH HIV/AIDS (PLWHAS) IN PAKISTAN		2013
000209506600399	SEXUAL RISK BEHAVIOR AND THE EFFICACY OF PSYCHO-EDUCATION IN IMPROVING ADHERENCE TO SECONDARY PREVENTION INFORMATION AMONG PEOPLE LIVING WITH HIV/AIDS IN IBADAN, NIGERIA		2013
000209506600405	THE EFICIENCY OF THE MODEL "PEER DRIVEN INTERVENTION" AMONG THE WOMEN OF COMMERCIAL SEX AND POSITIVE EXPERIENCE OF REALIZATION OF THE PROJECT ON THE HIV PREVENTION BY THE MODEL OF "PDI" IN CRIMEA		2013
000209506600411	EFFECTIVENES OF COMMUNIDADES POSITIVAS: A RANDOMISED COMMUNITY-LEVEL COMBINATION HIV PREVENTION INTERVENTION FOR MEN WHO HAVE SEX WITH MEN IN PERU		2013
000209506600414	STRUCTURAL INTERVENTIONS TO REDUCE STIGMATIZATION AND INCREASE UPTAKE OF HIV TREATMENT SERVICES		2013
000209506600477	TB TREATMENT FOR HIV POSITIVE PREGNANT WOMEN: CHALLENGES TO SCREENING AND DIAGNOSIS		2013
000209506600483	HIV/AIDS PREVENTION IN THE SLUMS OF DELHI, INDIA: TARGETED INTERVENTIONS		2013
000209506600545	KNOWLEDGE AND UPTAKE OF HIV INTERVENTION AND PREVENTION SERVICES IN MANICALAND, ZIMBABWE: CURRENT DETERMINANTS OF COVERAGE AND PROGRESS OVER TIME		2013
000209506600565	PREVENTING MOTHER TO CHILD TRANSMISSION OF HIV: CHALLENGES TO IMPLEMENTING WHO GUIDELINES		2013
000209506600574	MULTI-SECTORAL RESPONSE TO PREVENT HIV/AIDS AND STI AMONG SEX WORKERS: AN EXPERIENCE FROM BANGLADESH		2013
000209506600576	PHYSICAL EXERCISES FOR PEOPLE LIVING WITH HIV AND AIDS (PLHIV): BRAZILIAN POLICY FOR POSITIVE PREVENTION IN THE PUBLIC HEALTH SYSTEM		2013
000209506600584	TECHNICAL SUPPORT FOR CLINICAL SERVICES OF A LARGE SCALE HIV PREVENTION PROGRAMME FOR KEY POPULATIONS IN INDIA		2013
000209506600585	WHY DID PLAUSIBLE RESEARCH EVIDENCE FAIL TO INFORM POLICY? A LESSON FROM MALE CIRCUMCISION EVIDENCE ON EFFICACY FOR THE PREVENTION OF HIV IN MALAWI		2013
000209506600591	INTEGRATION OF STI DIAGNOSTICS AND TREATMENT PROGRAMMES AND HIV PREVENTION PROGRAMMES FOR VULNERABLE GROUPS		2013
000209506600595	EVALUATION OF COMPLIANCE WITH PREVENTION OF MOTHER-TO-CHILD TRANSMISSION OF HIV NATIONAL PROTOCOL IN PMTCT SITES IN KINSHASA, DEMOCRATIC REPUBLIC OF CONGO		2013
000209506600597	INTEGRATING FAMILY PLANNING SERVICES INTO HIV COMPREHENSIVE CARE AND TREATMENT CLINICS: A CASE OF THE AIDS SUPPORT ORGANIZATION (TASO) TORORO		2013
000209506600613	EFFECT OF AN HIV PREVENTION PROGRAM AMONG FEMALE SEX WORKERS ON THE DECLINE IN SYPHILIS PREVALENCE AMONG THEIR CLIENTS IN SOUTH INDIA		2013
000209523300006	Liposomal Amphotericin B for the Treatment of Cryptococcal Meningitis in HIV/AIDS Patients in India-A Pilot Pharmacokinetic Study	The liposomal formulation of amphotericin B greatly reduces side effects like nephrotoxicity. The present pilot study describes the pharmacokinetic characteristics of liposomal Amp B given to eight patients of cryptococcal meningitis with HIV/AIDS at a dose of 1 and 3 mg/kg/day. We observed that the pharmacokinetic parameters namely AUC, C-max, CL, Vd, and half-life were not proportionate with 1 …	2013
000209538600007	Virus-like particles as nanovaccine candidates	The existing vaccines are mainly limited to the microorganisms we are able to culture and produce and/or to those whose killing is mediated by humoral response (antibody mediated). It has been more difficult to develop vaccines capable of inducing a functional cellular response needed to prevent or cure chronic diseases. New strategies should be taken into account in the improvement of cell-based…	2013
000209548100011	Mycobacterium tuberculosis-specific CD8(+)T cell recall in convalescing TB subjects with HIV co-infection	Memory T cell populations recover following phase I chemotherapy for tuberculosis (TB) and augment the effectiveness of antibiotics during the continuation phase of treatment. For those with human immunodeficiency virus (HIV), the CD8(+)T cells may have an especially important role in host defense to Mycobacterium tuberculosis (M.tb) as CD4(+)T cell function and/or numbers decline. Here we perfor…	2013
000209565400004	Effect of Highly Active Antiretroviral Therapy (HAART) on Body Mass Index (BMI), PCV, CD4(+)T Cell Count and Albumin of HIV Seropositive Women in Nigeria	Objectives: To establish the effect of highly active antiretroviral therapy (HAART) on some parameters of HIV seropositive women in their reproductive ages in both follicular and luteal phases of their menstrual cycle Design: Prospective and targeted for a particular group of HIV sero-positive women in a tertiary institution in Midwestern Nigeria. Setting: University of Benin Teaching Hospital, E…	2014
000209571700016	An 84-month observational study of the changes in CD4 T-lymphocyte cell count of 110 HIV/AIDS patients treated with traditional Chinese medicine	This study aimed to evaluate the therapeutic effect of traditional Chinese medicine (TCM) by observing the changes in CD4 T-lymphocyte cell count of 110 cases with human immunodeficiency virus (HIV)/acquired immunodeficiency syndrome (AIDS) treated continuously with TCM for 84 months. Information of 110 HIV/AIDS patients from 19 provinces and cities treated with TCM from 2004 to 2013 was collecte…	2014
000209594200001	Exclusive breastfeeding among women taking HAART for PMTCT of HIV-1 in the Kisumu Breastfeeding Study	Background: One of the most effective ways to promote the prevention of mother-to-child transmission (PMTCT) of HIV-1 in resource-limited settings is to encourage HIV-positive mothers to practice exclusive breastfeeding (EBF) for the first 6 months post-partum while they receive antiretroviral therapy (ARV). Although EBF reduces mortality in this context, its practice has been low. We studied the…	2014
000209594600001	Perceived stigma by children on antiretroviral treatment in Cambodia	Background: HIV-related stigma diminishes the quality of life of affected patients. Little is known about perceived and enacted stigma of HIV-infected children in resources-limited settings. We documented the prevalence of perceived stigma and associated factors associated among children on antiretroviral therapy (ART) at a referral hospital in Cambodia. Methods: After informed consent, a standar…	2014
000209600500001	Successful MDR-TB treatment regimens including Amikacin are associated with high rates of hearing loss	Background: Aminoglycosides are a critical component of multidrug-resistant tuberculosis (MDR-TB) treatment but data on their efficacy and adverse effects in Botswana is scarce. We determined the effect of amikacin on treatment outcomes and development of hearing loss in MDR-TB patients. Methods: Patients started on MDR-TB treatment between 2006 and 2012 were included. Multivariate analysis was u…	2014
000209602000001	The role played by alternative splicing in antigenic variability in human endo-parasites	Endo-parasites that affect humans include Plasmodium, the causative agent of malaria, which remains one of the leading causes of death in human beings. Despite decades of research, vaccines to this and other endo-parasites remain elusive. This is in part due to the hyper-variability of the parasites surface proteins. Generally these surface proteins are encoded by a large family of genes, with on…	2014
000209611600001	Traditional health practitioners' perceptions, herbal treatment and management of HIV and related opportunistic infections	Background: In South Africa, traditional health practitioners' (THPs) explanatory frameworks concerning illness aetiologies are much researched. However there is a gap in the literature on how THPs understand HIV-related opportunistic infections (OIs), i.e. tuberculosis, candidiasis and herpes zoster. This study aimed to comprehend THPs' understandings of the aforementioned; to ascertain and bett…	2014
000209619700005	A qualitative study of the views of patients with human immunodeficiency virus and childhood trauma on the consent process for a neurocognitive and neuroimaging study	Aim: To investigate the informed consent experiences of women with human immunodeficiency virus (HIV) and childhood trauma involved in a neurocognitive and neuroimaging study. Background: There is no previous research on the consent process for people with both HIV and childhood trauma, conditions that are syndemic in South Africa. Research on the consent process for each individual condition has…	2014
000209633200008	Evidence for localised HIV related micro-epidemics associated with the decentralised provision of antiretroviral treatment in rural South Africa: a spatio-temporal analysis of changing mortality patterns (2007-2010)	Background: In this study we analysed the spatial and temporal changes in patterns of mortality over a period when antiretroviral therapy (ART) was rolled out in a rural region of north-eastern South Africa. Previous studies have identified localised concentrated HIV related sub-epidemics and recommended that micro-level analyses be carried out in order to direct focused interventions. Methods Da…	2014
000209645000035	Osteoporosis knowledge, self-efficacy, and health beliefs among Chinese individuals with HIV	Individuals with HIVare at increased risk for osteoporosis and fracture. Using the Health Beliefs Model, we identified key relationships between knowledge, self-efficacy and health beliefs pertaining to physical activity and dietary calcium intake, two key modifiable preventive measures for osteoporosis. Purpose Individuals with HIVare at increased risk for osteoporosis and fracture. Few studies …	2014
000209651900010	Treatment of severe or progressive Kaposi's sarcoma in HIV-infected adults	Background Kaposi's sarcoma remains the most common cancer in Sub-Saharan Africa and the second most common cancer in HIV-infected patients worldwide. Since the introduction of highly active antiretroviral therapy (HAART), there has been a decline in its incidence. However, Kaposi's sarcoma continues to be diagnosed in HIV-infected patients. Objectives To assess the added advantage of chemotherap…	2014
000209702900152	Nadir CD4+, religion, antiretroviral therapy, incidence of type 2 diabetes mellitus, and increasing rates of obesity among black Africans with HIV disease		2014
000209704000022	Antiretrovirals for HIV prevention: new hope and opportunity		2014
000209704000263	HIV-malaria coinfection: Anti-malaria therapy in people living with HIV/AIDS in Owerri, Nigeria		2014
000209704000266	HIV status disclosure in an anti retroviral therapy clinic in the Niger Delta region of Nigeria		2014
000209704000269	Impact of antiretroviral therapy on the biological profile of HIV infected children in Cameroon		2014
000209704000272	High prevalence of minor HIV drug resistant strains in a treatment naive population in Kenya		2014
000209704000282	Case series of extreme treatment fatigue among HIV-infected adolescents on antiretroviral therapy		2014
000209704000283	Dyslipidemia among HIV/AIDS patients receiving antiretroviral therapy: A prospective observational study		2014
000209704000330	Prevalance of malaria as a co-infection among HIV sero-positive individuals: A case study of individuals attending anti-retroviral treatment (ART) clinic at Holy Family hospital-Techiman in Ghana		2014
000209704000512	Immunological markers of poor adherence to antiretroviral therapy among HIV-infected adults at Themba Lethu HIV Clinic, Helen Joseph hospital, Johannesburg, South Africa		2014
000209704000583	Helminth infections and malaria in HIV-infected pregnant women on antiretroviral therapy in Rwanda		2014
000209704000615	Family stability as a predictor of treatment outcomes in HIV-infected adolescents		2014
000209722300005	Group psychotherapies for depression in persons with HIV: A systematic review	Studies investigating effectiveness of group psychotherapy intervention in depression in persons with HIV have showed varying results with differing effect sizes. A systematic review of randomized controlled trials of group psychotherapy in depression in persons with HIV has been conducted to present the best available evidence in relation to its effect on depressive symptomatology. Electronic da…	2013
000209734800001	Cause-specific childhood mortality in Africa and Asia: evidence from INDEPTH health and demographic surveillance system sites	Background: Childhood mortality, particularly in the first 5 years of life, is a major global concern and the target of Millennium Development Goal 4. Although the majority of childhood deaths occur in Africa and Asia, these are also the regions where such deaths are least likely to be registered. The INDEPTH Network works to alleviate this problem by collating detailed individual data from defin…	2014
000209735300001	HIV/AIDS-related mortality in Africa and Asia: evidence from INDEPTH health and demographic surveillance system sites	Background: As the HIV/AIDS pandemic has evolved over recent decades, Africa has been the most affected region, even though a large proportion of HIV/AIDS deaths have not been documented at the individual level. Systematic application of verbal autopsy (VA) methods in defined populations provides an opportunity to assess the mortality burden of the pandemic from individual data. Objective: To pre…	2014
000233623500004	Effect of GB virus C on response to antiretroviral therapy in HIV-infected Brazilians	Objectives GB virus C (GBV-C) infection is associated with delayed mortality in HIV-infected people in most, but not all, studies. Previous investigations of the effect of GBV-C viraemia on response to antiretroviral therapy (ART) were inconclusive. To determine the effect of GBV-C on ART, we retrospectively analysed plasma samples taken from patients in a prospective randomized clinical trial of…	2006
000233764200005	Addressing the paediatric HIV epidemic: a perspective from the Western Cape Region of South Africa	In the Western Cape province of South Africa, a prevention of mother-to-child-transmission (PMTCT) intervention programme, based on short-course nevirapine, achieved universal coverage in 2003. Despite this programme, an estimated 1400-1650 HIV-infected children were born in the province in that year. These crude estimates suggest that there are many children in the province who need medical care…	2006
000233764200006	Targeting CD4 testing to a clinical subgroup of patients could limit unnecessary CD4 measurements, premature antiretroviral treatment and costs in Thyolo District, Malawi	Malawi offers antiretroviral treatment (ART) to all HIV-positive adults who are clinically classified as being in WHO clinical stage III or IV without 'universal' CD4 testing. This study was conducted among such adults attending a rural district hospital HIV/AIDS clinic (a) to determine the proportion who have CD4 counts >= 350 cells/mu l, (b) to identify risk factors associated with such CD4 cou…	2006
000233787500020	Emergence of manifestations of HIV infection in a case of systemic lupus erythematosus following treatment with IV cyclophosphamide	Systemic lupus erythematosus (SLE) and infection with human immunodeficiency virus are rarely seen in the same patient. We describe a case of a 32-year-old lady, who was diagnosed with systemic lupus erythematosus (anti-dsDNA antibody positive) and was initially serologically negative for human immunodeficiency virus (HIV) infection. Following three cycles of IV cyclophosphamide, she was subseque…	2006
000233853300004	Costs and financial burden of care and support services to PLHA and households in South India	The objective of this study is to estimate the medical and non-medical out-of-pocket expenditure on care and support services to PLHA, the financial burden on households, the indirect costs and coping strategies to meet the financial burden. A structured pre-tested questionnaire was used to collect data from a cohort of 153 clients of YRG CARE, a leading Chennai based NGO, who had completed the f…	2006
000233953600018	Antibacterial and antifungal activity of traditional medicinal plants used against venereal diseases in South Africa	Aqueous, ethanolic andethyl acetate extracts of 13 plants used in South Africa for the treatment of venereal diseases were screened for antibacterial and antifungal activity. Among the plants tested, Gunnera perpensa, Harpephyllum caffrum, Hypoxis latifolia and Ledebouria ovatifolia showed the best antibacterial activity. The aqueous extracts of Gunnera perpensa and Harpephyllum caffrum were most…	2006
000233981800015	Response to antiretroviral therapy in HIV-infected patients attending a public, urban clinic in Kampala, Uganda	Background. Access to antiretroviral therapy and human immunodeficiency virus (HIV) care is increasing in resource-limited settings. We evaluated clinical, behavioral, and demographic risk factors associated with virologic suppression in a public, urban clinic in Kampala, Uganda. Methods. We conducted a cross-sectional, observational study of 137 HIV-infected patients who were receiving antiretro…	2006
000233981800019	Body fat and other metabolic effects of atazanavir and efavirenz, each administered in combination with zidovudine plus lamivudine, in antiretroviral-naive HIV-infected patients	Background. Protease inhibitor treatment of human immunodeficiency virus (HIV)-infected individuals has been linked to the development of lipodystrophy. The effects of atazanavir on body fat distribution and related metabolic parameters were examined in antiretroviral-naive patients. Methods. HIV-positive patients with CD4 cell counts >= 100 cells/mm(3) were randomized to 1 of 2 treatment arms: (…	2006
000234140500014	Equitable treatment for HIV/AIDS clinical trial participants: a focus group study of patients, clinician researchers, and administrators in western Kenya	Objectives: To describe the concerns and priorities of key stakeholders in a developing country regarding ethical obligations held by researchers and perceptions of equity or "what is fair'' for study participants in an HIV/AIDS clinical drug trial. Design: Qualitative study with focus groups. Setting: Teaching and referral hospital and rural health centre in western Kenya. Participants: Potentia…	2006
000234154200019	HIV-1 dynamics at different time scales under antiretroviral therapy	We exploit a model that considers three compartments: blood plasma (BP), lymphoid tissue-interstitial spaces (LT-IS), and follicular dendritic cells (FDC), for the HIV-1 dynamics under the application of highly active antiretroviral therapy (HAART) which allowed us to unravel distinct viral dynamics occurring in short-(2 days), middle-(21 days), and long-term (183 days) time scales. The different…	2006
000234169100004	X-ray crystallographic characterization of rhesus macaque MHC Mamu-A*02 complexed with an immunodominant SIV-Gag nonapeptide	Simian immunodeficiency virus (SIV) in the rhesus macaque is regarded as a classic animal model, playing a crucial role in HIV vaccine strategies and therapeutics by characterizing various cytotoxic T-lymphocyte (CTL) responses in macaque monkeys. However, the availability of well documented structural reports focusing on rhesus macaque major histocompatibility complex class I (MHC I) molecules r…	2006
000234182800004	Effect of HIV-1 infection on antimalarial treatment outcomes in Uganda: A population-based study	Background. Human immunodeficiency virus (HIV) infection may increase the burden of malaria by increasing susceptibility to infection or by decreasing the response to antimalarial treatment. We investigated the seroprevalence rate of HIV-1 infection and its effect on antimalarial treatment outcomes in adults and children with uncomplicated falciparum malaria in Uganda. Methods. This retrospective…	2006
000234183200012	Immunologic response to antiretroviral therapy in hepatitis C virus - Coinfected adults in a population-based HIV/AIDS treatment program	Background. We sought to characterize the impact that hepatitis C virus (HCV) infection has on CD4 cells during the first 48 weeks of antiretroviral therapy (ART) in previously ART-naive human immunodeficiency virus (HIV) - infected patients. Methods. The HIV/AIDS Drug Treatment Programme at the British Columbia Centre for Excellence in HIV/AIDS distributes all ART in this Canadian province. Elig…	2006
000234224400007	Viability and effectiveness of large-scale HIV treatment initiatives in sub-Saharan Africa: experience from western Kenya	Objectives: To determine the clinical and immunological outcomes of a cohort of HIV-infected patients receiving antiretroviral therapy. Design: Retrospective study of prospectively collected data from consecutively enrolled adult HIV-infected patients in eight HIV clinics in western Kenya. Methods: CD4 cell counts, weight, mortality, loss to follow-up and adherence to antiretroviral therapy were …	2006
000234224400012	Changes in sexual behavior and risk of HIV transmission after antiretroviral therapy and prevention interventions in rural Uganda	Background: The impact of antiretroviral therapy (ART) on sexual risk behavior and HIV transmission among HIV-infected persons in Africa is unknown. Objective: To assess changes in risky sexual behavior and estimated HIV transmission from HIV-infected adults after 6 months of ART. Design and methods: A prospective cohort study was performed in rural Uganda. Between May 2003 and December 2004 a to…	2006
000234224400023	Efavirenz 600 mg/day versus efavirenz 800 mg/day in HIV-infected patients with tuberculosis receiving rifampicin: 48 weeks results	The potential of drug-drug interaction between efavirenz and rifampicin is a major concern in the treatment of HIV and tuberculosis. The optimal efavirenz dosage is still unclear. Our randomized control trial study recently reported the similar efavirenz level between efavirenz 600 and 800 mg/day in HIV-infected patients receiving rifampicin. We report the similar virological and immunological ou…	2006
000234310900012	Probabilities of therapeutic extinction of HIV	Using branching process principles and recent developments in HIV immunology, a methodology is demonstrated to compute the probability of extinction of HIV in the presence of protease inhibitors. (C) 2005 Elsevier Ltd. All rights reserved.	2006
000234314000022	Environmental-structural interventions to reduce HIV/STI risk among female sex workers in the Dominican republic	Objectives. We assessed the effectiveness of 2 environmental-structural interventions in reducing risks of HIV and sexually transmitted infections (STIs) among female sex workers in the Dominican Republic. Methods. Two intervention models were implemented over a 1-year period: community solidarity in Santo Domingo and solidarity combined with government policy in Puerto Plata. Both were evaluated…	2006
000234329800011	Elicitation of neutralizing antibodies by intranasal administration of recombinant vesicular stomatitis virus expressing human immunodeficiency virus type 1 gp120	Recombinant viral vectors are useful tools for AIDS vaccine development. However, expression of HIV-1 envelope genes using viral vectors has not been successful in the induction of potent neutralizing antibodies in vivo. We took advantage of the strong immunogenicity of vesicular stomatitis virus (VSV)-based vector and expressed HIV-1 HXB2 gp120 gene in the recombinant VSV. Our results showed tha…	2006
000234334600007	Why are HIV-1 fusion inhibitors not effective against SARS-CoV? Biophysical evaluation of molecular interactions	The envelope spike (S) glycoprotein of the severe acute respiratory syndrome associated coronavirus (SARS-CoV) mediates the entry of the virus into target cells. Recent studies point out to a cell entry mechanism of this virus similar to other enveloped viruses, such as HIV-1. As it happens with other viruses peptidic fusion inhibitors, SARS-CoV S protein HR2-derived peptides are potential therap…	2006
000234357200011	Pneumocystis carinii pneumonia in Hong Kong: a 10 year retrospective study	A retrospective review was performed of patients diagnosed with Pneumocystis carinii pneumonia (PCP) from 1994 to 2003 at the Prince of Wales Hospital in Hong Kong. Eighteen patients were identified. Six (33(.)3%) were co-infected with human immunodeficiency virus (HIV). The remaining 12 non-HIV-infected patients had underlying diseases: three post-renal transplant recipients, three with haematol…	2006
000234386200030	Nevirapine toxicity in a cohort of HIV-1-infected pregnant women	Objective: The purpose of this study was to complete an evaluation of nevirapine (NVP) toxicity in a cohort of HIV+ pregnant women. Study design: This was a retrospective study of 611 women followed from January 1996 to December 2003. All women who used NVP for >7 days were included. Multivariate logistic regression was used to test independent association of CD4 and hepatitis C virus (HCV) infec…	2006
000234405300006	In vitro antifungal effect of amine fluoride-stannous fluoride combination on oral Candida species	OBJECTIVE: The combination of amine fluoride and stannous fluoride (AmF/SnF2) was, by chance, found to be antifungal in a clinical trial. This study investigated its effect on pathogenic Candida species with the hypothesis that the antifungal action on different species is variable. MATERIALS AND METHODS: Growth inhibition effect of Meridol((R)) mouth rinse which contains 250 ppm AmF/SnF2 was eva…	2006
000234430600023	A new model to monitor the virological efficacy of antiretroviral treatment in resource-poor countries	Monitoring the efficacy of antiretroviral treatment in developing countries is difficult because these countries have few laboratory facilities to test viral load and drug resistance. Those that exist are faced with a shortage of trained staff, unreliable electricity supply, and costly reagents. Not only that, but most HIV patients in resource-poor countries do not have access to such testing. We…	2006
000234438500008	Reasons for modification of generic highly active antiretroviral therapeutic regimens among patients in southern India	To describe reasons for modification and discontinuation of antiretroviral regimens in association with adverse events (AEs), treatment failure, and cost among patients ill Southern India. Methods: Secular trends of patients initiating highly active antiretroviral therapy (HAART) between January 1996 and October 2004 at a tertiary HIV referral center in India were analyzed using a previously vali…	2006
000234438500018	Predictors of nonadherence to single-dose nevirapine therapy for the prevention of mother-to-child HIV transmission	Background: Adequate adherence is required for prevention of mother-to-child transmission of HIV (pMTCT) programs to be effective. We investigated predictors and extent of nonadherence to single-dose nevirapine. Methods: Data on nevirapine intake and possible predictors were collected among 760 HIV-positive women with liveborn babies enrolled in a study in Lusaka, Zambia. Results: Most (94%) wome…	2006
000234501400005	HIV-1 Reverse Transcriptase: A therapeutical target in the spotlight	Human Immunodeficiency Virus type 1 Reverse Transcriptase (HIV-1 RT) is one of the most important targets for treatment of Acquired Immune Deficiency Syndrome (AIDS). It catalyzes the reverse transcription of HIV-RNA into a double stranded DNA, and the knowledge of its substrate specificity and catalytic mechanism has guided the development of several inhibitors widely used on current HIV/AIDS th…	2006
000234501900002	Affordable antiretroviral drugs for the under-served markets: How to expand equitable access against the backdrop of challenging scenarios?	BACKGROUND: Threats by enforced Intellectual Property (IP) rights to equitable HIV treatment access by poor populations are impending. India and China's policy directions in the field will be crucial in ultimately affecting the affordability and accessibility of antiretroviral (ARV) therapy in the under-served markets. These directions, together with the exploitation level of IP-bound flexibiliti…	2006
000234501900009	Intestinal parasite infestation in HIV infected patients	One of the major health problems among HIV - infected patients is the intestinal parasite infestations. It can be seen that intestinal helminth infestation in HIV - infected patients is common. However, the reported prevalence is usually similar to those of non HIV-infected patients in the same setting. The infestations are ordinary not opportunistic, hence, thus usually show no correlation to im…	2006
000234533400002	Reduction of mother-to-child transmission of HIV at Saint Camille Medical Centre in Burkina Faso	One thousand three hundred. and twenty-eight pregnant women with less than 32 weeks of amenorrhea received voluntary counseling and testing at Saint Camille Medical Center from May 1, 2002 to December 30, 2004. Following informed consent and pre-test counseling, HIV screening was performed in 1,202 women. According to the prevention protocol, HIV-positive women received a single dose of Nevirapin…	2006
000234534300012	Leprosy and confinement due to leprosy show high association with hepatitis C in Southern Brazil	Leprosy is a disease, which is accompanied by cellular immunity defects, which may increase the susceptibility of patients in developing co-infections. The association of leprosy with hepatitis C vir-us (HCV) infection, human immunodeficiency virus types 1 and 2 (HIV 1 + 2) infection and human T-lymphotropic virus types I and II (HTLV I+ II) infection have previously been described in different p…	2006
000234545300007	A double-blind placebo-controlled study of emtricitabine in chronic hepatitis B	Background: Emtricitabine is a nucleoside analogue approved for treatment of human immunodeficiency virus I with clinical activity against hepatitis B virus (HBV). Methods: To compare the safety and efficacy of emtricitabine with placebo in patients with HBV, we conduted a randomized (2: 1), double-blind study at 34 sites in North America, Asia, and Europe that enrolled adults between November 20…	2006
000234552700002	A cluster randomized-controlled trial to determine the effectiveness of Stepping Stones in preventing HIV infections and promoting safer sexual behaviour amongst youth in the rural Eastern Cape, South Africa: trial design, methods and baseline findings	OBJECTIVE To describe the study design, methods and baseline findings of a behavioural intervention trial aimed at reducing HIV incidence. METHOD A cluster randomized-controlled trial (RCT) conducted in 70 villages in rural South Africa. A behavioural intervention, Stepping Stones, was implemented in 35 communities in two workshops of 20 men and 20 women in each community who met for 17 sessions …	2006
000234553800074	HIV-specific IL-10-positive CD8(+) T cells are increased in advanced disease and are associated with decreased HIV-specific cytolysis	IL-10-producing T cells have been shown to inhibit Ag-specific CD8(+) T cell responses, and may play a role in the immune dysregulation observed in HIV-1 infection. We characterized the Gag-specific IL-10 responses by CD8(+) T cells in HIV-1-positive volunteers from Uganda. HIV-specific IL-10 responses were detected in 32 of 61 (52.4%) antiretroviral naive and 2 of 15 (13.3%) volunteers with a co…	2006
000234588700019	Initial response to glucocorticoids - A potentially important prognostic factor in patients with primary CNS lymphoma	BACKGROUND. Known prognostic variables in patients with primary central nervous system lymphomas (PCNSL) include age, Karnofsky performance status, involvement of deep regions of the brain, intensity of blood-brain barrier disruption, and treatment with radiation and chemotherapy. PCNSL often responds transiently to glucocorticoids administered to control neurologic symptoms before radiation or c…	2006
000234609100020	Hypertriglyceridemia and hypercholesterolemia in human immunodeficiency virus-1-infected children treated with protease inhibitors	Background. Adverse effects associated with highly active antiretroviral therapy (HAART), particularly protease inhibitors (PIs), have been identified in adult and pediatric patients. In this study, we monitored, for cholesterol and triglyceride levels, a cohort of HIV-1-infected children receiving a HAART regimen. Methods. HIV-infected patients <17 years old belonging to a cohort that has been f…	2006
000234609400003	In silico structure-based design of a potent and selective small peptide inhibitor of protein tyrosine phosphatase 1B, a novel therapeutic target for obesity and type 2 diabetes mellitus: A computer modeling approach	Protein Tyrosine Phosphatase 1B (PTP1B) has been shown to be a negative regulator of insulin signaling by dephosphorylating key tyrosine residues within the regulatory domain of the P-subunit of the insulin receptor. Recent gene knockout studies in mice have shown the mice to have increased insulin sensitivity and improved glucose tolerance. Furthermore, these mice also exhibited a resistance to …	2006
000234621800008	Short report: CD4 T cell activation as a predictor for treatment failure in Ugandans with Plasmodium falciparum malaria	Host immunity plays an important role in response to antimalarial therapy but is poorly understood. To test whether T cell activation is a risk factor for antimalarial treatment failure, we studied CD4(+) and CD8(+) T cell activation in 31 human immunodeficiency virus-negative Ugandan patients 5-37 years of age who were treated for uncomplicated Plasmodium fialcipartan malaria. Increased CD4(+) T…	2006
000234621800025	Delayed-type hypersensitivity skin test reactivity and survival in HIV-infected patients in Uganda: Should anergy be a criterion to start antiretroviral therapy in low-income countries?	Access to antiretroviral (ARV) drugs is improving in sub-Saharan Africa but still constrained by several clinical and logistical obstacles. There is a need to develop affordable markers to guide initiation of treatment. We present a prospective cohort study of 779 patients participating in a TB prophylaxis trial. We performed separate analyses for anergic and nonanergic subjects. Prognostic facto…	2006
000234621800026	Prevalence of intestinal parasites including microsporidia in human immunodeficiency virus-infected adults in Cameroon: A cross-sectional study	To assess the prevalence of intestinal parasites in a cohort of human immunodeficiency virus (HIV)infected adults in Cameroon, a cross-sectional study was conducted. Detection of parasites was performed in 181 stool samples from 154 HIV-infected patients with a mean CD4 cell count of 238 cells/mm(3). Only 35 patients (22%) were receiving antiretroviral therapy at the time of stool sampling, and 4…	2006
000234627700011	How can the community contribute in the fight against HIV/AIDS and tuberculosis? An example from a rural district in Malawi	This paper describes (a) the experience of initiating community involvement in HIV/AIDS and tuberculosis (TB) activities in a rural district in Malawi and (b) some of the different ways in which the community is contributing in the fight against these two diseases and the outcomes of their involvement. During a 2-year period, a total of 21358 (41%) of 52510 HIV tests performed at voluntary counse…	2006
000234647800016	Screening for CD8 cytotoxic T lymphocytes specific for Gag of human immunodeficiency virus type 1 subtype B' Henan isolate from China and identification of novel epitopes restricted by the HLA-A2 and HLA-A11 alleles	The human immunodeficiency virus type 1 (HIV-1) epidemic in China is increasing rapidly at an irrepressible rate. It is caused by HIV-1 subtype B' in central China. After the full-length genome sequencing of the Henan isolate was performed, the definition of optimal cytotoxic T-lymphocyte (CTL) epitopes across the Henan isolate genome has become crucial for vaccine design. In this study, by using…	2006
000234666500016	Pronounced inhibitory effect of chlorcyclizine (CCZ) in experimental hepatocarcinoma	The piperazine chlorcyclizine HCl (CCZ), possessing significant antimetabolic as well as virucidal and virustatic activities against the human immunodeficiency virus (HIV) and other retroviruses, was selected to determine its anticarcinogenic potential. The anticancer activity of CCZ was evaluated against procarcinogen n-diethylnitrosamine (NDA)-initiated hepato-carcinogenesis, which was subseque…	2006
000234670000012	Impact of an educational intervention to promote condom use among the male partners of HIV positive women	Rationale aims and objectives Promoting the secondary prevention of HIV transmission is essential. Method An intervention. aimed at increasing condom use by partners. was delivered to HIV positive women attending a Brazilian clinic. It included educational advice delivered by doctors. and unlimited access to free condoms. A pre-post design was used: 170 control group women were recruited. the int…	2006
000234722200013	HIV research and access to treatment - Response		2006
000234733500004	Poliovirus vaccine strains detected in stool specimens of immunodeficient children in South Africa	After exposure to the oral poliovirus vaccine (OPV), immunocompetent persons excrete poliovirus (PV) vaccine strains for a limited period. In contrast, immunodeficient individuals remain sometimes chronically infected, and in some cases, PV excretion times as long as 10 years have been reported. During prolonged replication in the human intestine, the PV vaccine strain almost invariably reverts i…	2006
000234739400003	A prospective, 96-week study of the impact of Trizivir (R), Combivir (R)/nelfinavir, and lamivudine/stavudine/nelfinavir on lipids, metabolic parameters and efficacy in antiretroviral-naive patients: effect of sex and ethnicity	Objectives To compare the lipid and metabolic effects, efficacy, and safety of twice-daily regimens of Trizivir (R) (abacavir 300 mg/lamivudine 150 mg/zidovudine 300 mg triple nucleoside tablet; TZV), Combivir (R) (lamivudine 150 mg/zidovudine 300 mg combination tablet; COM) + nelfinavir (NFV), and stavudine (d4 T) + lamivudine (3TC) + NFV. Study Design An international, phase 4, open-label, para…	2006
000234742800017	Bacille Calmette-Guerin vaccine-induced disease in HIV-infected and HIV-uninfected children	Background. Bacille Calmette-Guerin ( BCG) - a live, attenuated vaccine - is routinely given to neonates in settings where tuberculosis is endemic, irrespective of human immunodeficiency virus (HIV) exposure. HIV-infected infants and other immunodeficient infants are at risk of BCG-related complications. We report the presentation, treatment, and mortality of children who develop BCG disease, wit…	2006
000234742800037	Management of potential neurocysticercosis in patients with HIV infection	In patients with human immunodeficiency virus, the diagnosis of neurocysticercosis can be complex, and the current diagnostic criteria may not apply. We report 3 cases and suggest including the CD4(+) T lymphocyte count as an important factor in the proper diagnosis and treatment of patients with human immunodeficiency virus and potential neurocysticercosis.	2006
000234756900007	Usefulness of C-reactive protein to define pneumococcal conjugate vaccine efficacy in the prevention of pneumonia	Objectives and Methods: This study explored whether C-reactive protein (CRP) and/or procalcitonin levels were useful to measure vaccine efficacy (VE) and impact against the burden of pneumonia of a 9-valent pneumococcal conjugate vaccine (PCV), compared with chest radiograph-confirmed alveolar consolidation (CXR-AC) as an outcome. Sera obtained from children participating in a phase 3 PCV efficac…	2006
000234756900012	Immune reconstitution syndrome after highly active antiretroviral therapy in human immunodeficiency virus-infected Thai children	Background: There is little information about the immune reconstitution syndrome (IRS) in children, especially from resource-poor countries. Objective: To determine the incidence and spectrum of IRS in advanced stage human immunodeficiency vir-us (HIV)-infected children after initiation of highly active antiretroviral therapy (HAART). Methods: Between May 2002 and April 2004, 153 symptomatic HIV-…	2006
000234756900014	Comparison of diagnostic criteria of tuberculous meningitis in human immunodeficiency virus-infected and uninfected children	Introduction: Tuberculous (TB) meningitis is sometimes difficult to diagnose in young children. The decision to start anti-TB treatment of TB meningitis is usually made on clinical grounds and results of special investigations, such as cerebrospinal fluid examination and cranial computerized tomography (CT), because bacteriologic yield is low and the results delayed. Aim: To determine whether the…	2006
000234784600005	JC virus DNA in cerebrospinal fluid samples from Brazilian AIDS patients with focal brain lesions without mass effect	Objective: To evaluate the presence of JC virus DNA in CSF samples from Brazilian AIDS patients with focal lesions of CNS white matter without mass effect compatible with progressive multifocal leukoencephalopathy (PML). Methods: CSF samples from AIDS patients with neurological symptoms and a CT scan showing focal lesions of CNS white matter without mass effect suggestive of PML, and from AIDS an…	2006
000234801700018	Control of human immunodeficiency virus replication by cytotoxic T lymphocytes targeting subdominant epitopes	Despite limited data supporting the superiority of dominant over subdominant responses, immunodominant epitopes represent the preferred vaccine candidates. To address the function of subdominant responses in human immunodeficiency virus infection, we analyzed cytotoxic T lymphocyte responses restricted by HLA-B*1503, a rare allele in a cohort infected with clade B, although common in one infected…	2006
000234831100021	Amplified HIV transmission during early-stage infection - Reply		2006
000234840400004	Transiently expressed short hairpin RNA targeting 126 kDa protein of tobacco mosaic virus interferes with virus infection	RNA interference (RNAi) silences gene expression by guiding mRNA degradation in a sequence-specific fashion. Small interfering RNA (siRNA), an intermediate of the RNAi pathway, has been shown to be very effective in inhibiting virus infection in mammalian cells and cultured plant cells. Here, we report that Agrobacterium tumefaciens -mediated transient expression of short hairpin RNA (shRNA) coul…	2006
000234885600011	Decrease of human immunodeficiency virus prevalence in antenatal clinics in Abidjan, Cote d'Ivoire, 1995-2002	Antenatal HIV seroprevalence surveys are important tools to understand the extent of the HIV epidemic in Africa. The main objective is to describe HIV prevalence trends from 1995-2002 in pregnant women consulting antenatal clinics in Abidjan, Cote d'Ivoire. We proposed HIV test to pregnant women consulting antenatal clinics in Abidjan from 1995-2002 in a programme of prevention of mother-to-child…	2006
000234895400009	Effect of antiretroviral agents on carbohydrate metabolism in HIV-1 infected pregnant women	Background Despite the correlation between the use of protease inhibitors (PI) and adverse metabolic glycemic events, no prospective study has examined these parameters in pregnant women who use these drugs. Methods A prospective study was conducted on 57 pregnant women to investigate the effect of antiretroviral drugs (ARV) on the carbohydrate metabolism during pregnancy. The women were divided …	2006
000234897500001	Trading off income and health?: AIDS and the disability grant in South Africa	Despite high levels of unemployment, South Africa's welfare system is premised on full employment: only those who are too young, too old or too sick to work qualify for social assistance. A government committee recently recommended the introduction of a universal Basic Income Grant (BIG) to address this hole in the welfare net. Now that highly active antiretroviral thereapy (HAART) is being rolle…	2006
000234903100003	Stigmatizing attitudes of the community towards people living with HIV/AIDS	This research involved an exploratory study in which a questionnaire was used to investigate the personal stigma and perceived community stigma regarding HIV/AIDS in a South African community. Student fieldworkers interviewed a convenient sample of 901 respondents from different races, gender and age groups, and found that respondents tended towards stigmatizing persons with HIV/AIDS. Yet, this d…	2006
000234906800019	Design and preclinical evaluation of a multigene human immunodeficiency virus type 1 subtype C DNA vaccine for clinical trial	In this study, the design and preclinical development of a multigene human immunodeficiency virus type 1 (HIV-1) subtype C DNA vaccine are described, developed as part of the South African AIDS Vaccine Initiative (SAAVI). Genetic variation remains a major obstacle in the development of an HIV-1 vaccine and recent strategies have focused on constructing vaccines based on the subtypes dominant in t…	2006
000234930200023	Adrenocortical function in hospitalised patients with active pulmonary tuberculosis receiving a rifampicin-based regimen - a pilot study	Objective. To assess whether adrenocortical function was compromised in patients with active tuberculosis (TB) during the first 5 days of therapy with either a rifampicin-based or ciprofloxacin-based regimen. Design. Patients were randomised into two groups of 10 each. Adrenocortical function was compared in both groups by the measurement of biochemical indices, electrolytes, osmolality and pitui…	2006
000234944000024	Spectrum of cancers among HIV-infected persons in Africa: The Uganda AIDS-cancer registry match study	Although more than 25 million people in sub-Saharan Africa have human immunodeficiency virus (HIV) infection, little is known regarding their cancer risk. We investigated cancer risk among persons with HIV/AIDS in Uganda using record-linkage. We linked records of 12,607 HIV-infected persons attending The AIDS Support Organization (TASO) in Kyadondo County from October 1988 through December 2002 t…	2006
000234958200012	Nicotine prevents HIVgp120-caused electrophysiological and motor disturbances in rats	Human immunodeficiency virus (HIV)-associated dementia (HAD) is a frequent complication in HIV+ subjects. Several electrophysiological markers and motor control are altered in HIV+ subjects, including event-related potentials (N2-P3 changes). These are electrophysiological indicators of cognitive processing. The mechanisms by which HIV induces neurophysiological abnormality is still under researc…	2006
000234967400009	Genotypic resistance to lamivudine among hepatitis B virus isolates in Mexico	Background: Drug resistance of hepatitis B virus (HBV) is an increasing clinical problem. Resistance to lamivudine in HBV isolates in Mexico has been poorly explored. Objectives: To characterize the mutation patterns associated with genotypic resistance to lamivudine and their prevalence among HBV isolates in Mexico. Material and methods: Thirty-nine Mexican HBV isolates were analysed by PCR and …	2006
000234968100002	The first 5 years of the family clinic for HIV at Tygerberg Hospital: Family demographics, survival of children and early impact of antiretroviral therapy	Background: Family clinics address the problems of HIV-infected children and their families. The aims were to document demographics of the children and caregivers attending the Family Clinic for HIV at Tygerberg Academic Hospital (TAH) and to investigate factors affecting disease progression in children. Methods: A retrospective folder review of children and parents attending the Family Clinic at…	2006
000234968100007	Features of whey protein concentrate supplementation in children with rapidly progressive HIV infection	HIV infection is associated with subnormal GSH levels. An increase in glutathione levels has been observed in HIV-infected adults under oral whey protein supplementation. We studied the features associated with a whey protein concentrate supplementation in children with rapidly progressive AIDS. A prospective double-blind clinical trial was carried out for 4 months with 18 vertically HIV-infected…	2006
000234971600001	Clinical characteristics and initial management of patients with tuberculous pericarditis in the HIV era: the Investigation of the Management of Pericarditis in Africa (IMPI Africa) registry	Background: The incidence of tuberculous pericarditis has increased in Africa as a result of the human immunodeficiency virus (HIV) epidemic. However, the effect of HIV co-infection on clinical features and prognosis in tuberculous pericarditis is not well characterised. We have used baseline data of the Investigation of the Management of Pericarditis in Africa (IMPI Africa) registry to assess th…	2006
000234981500006	Diagnosing smear-negative tuberculosis using case definitions and treatment response in HIV-infected adults	OBJECTIVE: To assess the diagnostic utility of expanded case definitions for HIV-associated smear-negative pulmonary tuberculosis (PTB) and extra-pulmonary TB (EPTB), and to derive objective criteria for response to anti-tuberculosis treatment. DESIGN: A prospective cohort study of HIV-infected adults who met expanded clinical case definitions for smear-negative PTB and EPTB. METHODS: All partici…	2006
000234981500007	Comparison of intermittent ethambutol with rifampicin-based regimens in HIV-infected adults with PTB, Kampala	BACKGROUND: The human immunodeficiency virus (HIV) is a key factor responsible for the high rates of tuberculosis (TB) in sub-Saharan Africa. Treatment of TB with rifampicin (R, RMP) containing short-course regimens is highly effective in HIV-infected adults. We conducted a study to compare the efficacy and safety of intermittent ethambutol (E, EMB) with two RMP-containing regimens to treat pulmo…	2006
000234981500015	Prevalence of smear-positive pulmonary tuberculosis in a rural district of Ethiopia	SETTING: A rural district in Southern Ethiopia. OBJECTIVE: To estimate the prevalence of smear-positive pulmonary tuberculosis (TB). DESIGN: In this cross-sectional study, adults aged > 14 years were surveyed by home-to home visit, and asked about cough of >= 2 weeks With or without sputum, chest pain or difficulty in breathing. Symptomatic suspects submitted, three sputum samples for standard sm…	2006
000234981700009	Association of cord blood nevirapine concentration with reported timing of dose and HIV-1 transmission	Background: To correlate nevirapine presence and concentration in cord bloods of infants born to HIV-1 infected women with report of timing of dose and HIV-1 transmission at 6 weeks of age. Methods: All available cord blood samples from the infants of mothers enrolled in the HIVNET 012 trial who were randomly assigned to receive either nevirapine or zidovudine at the onset of labor were tested fo…	2006
000234981700016	Vaginal washing and increased risk of HIV-1 acquisition among African women: a 10-year prospective study	Background: No prospective study has examined the risk of HIV-1 acquisition associated with vaginal washing, although intravaginal practices have been identified as potentially important contributors to HIV-1 susceptibility. Objective: To evaluate the contribution of vaginal washing to incident HIV-1 infection. Design: Prospective cohort study. Methods: Data were derived from a 10-year study of r…	2006
000234981700026	Ritonavir/saquinavir safety concerns curtail antiretroviral therapy options for tuberculosis-HIV-co-infected patients in resource-constrained settings		2006
000234988100014	Concentricolide, an anti-HIV agent from the ascomycete Daldinia concentrica	A novel benzofuran lactone, named concentricolide (=rel-(6R)-6-ethylbenzo[2.1-b:3,4-c']difuran-8(6H)-one; 1), was isolated along with four known compounds (friedelin, cytochalasin L-696.474, armillaramide, and russulamide) from the fruiting bodies of the xylariaceous ascomycete Daldinia concentrica. The structure of I was established by spectroscopic methods and X-ray crystallographic analysis. I…	2006
000234990300019	Prevalence of HIV-1 in blood donations following implementation of a structured blood safety policy in South Africa	Context The South African National Blood Service collects more than 700000 units of blood annually from a population in which 11.4% is infected with human immunodeficiency virus 1 (HIV-1). The prevalence of HIV-1 in blood donations increased to 0.26% (1:385) in 1998, indicating that a significant number of window-period infective units were entering the blood supply (risk 3.4/100 000). Objectives…	2006
000234991600018	Correlates of spontaneous clearance of hepatitis C virus among people with hemophilia	People with hemophilia were formerly at very high risk of infection with hepatitis C virus (HCV). Approximately 20% of HCV-infected patients spontaneously clear the virus. To identify correlates of spontaneous clearance of HCV, we studied a cohort of HCV-Infected hemophilic subjects without human immunodeficiency virus infection who had never been treated with interferon. Plasma HCV RNA was persi…	2006
000235005900021	Evaluation of the organizational structure of HIV/AIDS outpatient care in Brazil	Objective In the context of universal access to antiretroviral treatment, the results of the Brazilian AIDS Program will depend on the quality of the care provided. The aim of the present study was to evaluate the healthcare provided by outpatient services for the treatment of AIDS patients. Methods The present study was carried out in seven Brazilian States between 2001 and 2002. We evaluated th…	2006
000235007200014	Cryptococcosis in human immunodeficiency virus-negative patients	Objective: To describe the clinical characteristics, treatment, and outcomes of cryptococcosis in HIV-negative patients. Methods: HIV-negative adult patients with positive culture for Cryptococcus neoformans who attended Ramathibodi Hospital between 1987 and 2003 were retrospectively reviewed. Results: During the 17 year review period, 40 HIV-negative patients with cryptococcosis were identified.…	2006
000235022700004	The cost to health services of human immunodeficiency virus (HIV) co-infection among tuberculosis patients in Sudan	Objective: To compare the cost of managing HIV-positive and HIV-negative tuberculosis (TB) patients in Sudan. Methods: A prospective cohort of 1797 consecutive TB patients referred to the chest clinics within the general health services from March 1998 to March 2000 were included in this study. Patients were tested blindly for HIV; 1724 were HIV-negative and 73 were HIV-positive. Findings: The to…	2006
000235022800031	HIV impact on acute morbidity and pelvic tumor control following radiotherapy for cervical cancer	Objective. To determine the impact of HIV infection on acute morbidity and pelvic tumor control following external beam radiotherapy (EBRT) for cervical cancer. Method. 218 patients receiving EBRT who also had HIV testing after informed consent was obtained were evaluated. Acute treatment toxicity was documented weekly during treatment and I month post-EBRT. Pelvic tumor control was documented at…	2006
000235051600006	Induction of neutralizing antibody against human immunodeficiency virus type 1 (HIV-1) by immunization with gp41 membrane-proximal external region (MPER) fused with porcine endogenous retrovirus (PERV) p15E fragment	The membrane-proximal external region (MPER) of HIV-1 gp41 is recognized by all three anti-HIV antibodies 2F5, 4E10 and Z13 that were directly derived from AIDS patients and have broader anti-HIV neutralizing activities. Thus, the MPER has been the focus of anti-HIV vaccine design and development. However, it has been unsuccessful to generate anti-HIV neutralizing antibodies targeting this region…	2006
000235051600012	Willingness to be vaccinated against shigella and other forms of dysentery: A comparison of three regions in Asia	We conducted a cross sectional survey of 3163 women and men in six Asian countries to examine willingness for children and adults to be vaccinated against shigellosis and other forms of dysentery. The six sites were clustered into three regions for ease of comparison. The regions are: Northeast Asia (China), Southeast Asia (Thailand, Vietnam, and Indonesia) and South Asia (Bangladesh and Pakistan…	2006
000235064600006	Accessibility of diagnostic and treatment centres for visceral leishmaniasis in Gedaref State, northern Sudan	To evaluate the accessibility of visceral leishmaniasis (VL) treatment. Community-based study using in-depth qualitative interviews and focus group discussions with key informants, as well as quantitative questionnaires with 448 randomly selected heads of households in nine representative villages in three geographical sub-regions. Despite the high incidence of the disease, most people in Gedaref…	2006
000235064600009	Modelling distances travelled to government health services in Kenya	Objective To systematically evaluate descriptive measures of spatial access to medical treatment, as part of the millennium development goals to reduce the burden of HIV/AIDS, tuberculosis and malaria. Methods We obtained high-resolution spatial and epidemiological data on health services, population, transport network, topography, land cover and paediatric fever treatment in four Kenyan district…	2006
000235070300002	Men who have sex with men and human immunodeficiency virus/sexually transmitted disease control in China	Objectives: To address the role of men who have sex with men (MSM) in the human immunodeficiency virus (HIV)/sexually transmitted disease (STD) epidemic in China. Goal. To explore the prevalence of risky sexual behaviors and the existing prevention efforts among men who have sex with men (MSM) in China. Study Design: Review of behavioral and STD/HIV prevention studies addressing MSM in China. Res…	2006
000235070300010	High prevalence of sexually transmitted diseases among men who have sex with men in Jiangsu Province, China	Objective: The objective of this study was to investigate the prevalence of sexually transmitted diseases (STDs), including HIV infection, and sexual risk behaviors among men who have sex with men (MSM) in Jiangsu Province, China. Design: The authors conducted a cross-sectional study. Methods: From February to July 2003, men who attended 10 participating gay bars in five cities in Jiangsu Provinc…	2006
000235082500027	Basing policy on evidence: low HIV, STIs, and risk behaviour in Dili, East Timor argue for more focused interventions	Background: East Timor is a newly independent, poor nation with many internally displaced people and foreign peace keeping forces. Similarities with Cambodia, which now has Asia's worst HIV epidemic, caused donors to earmark money for HIV prevention in East Timor, but no data were available to plan appropriate programmes. Objectives: To determine levels of infection with HIV and other sexually tr…	2006
000235086100001	Dual infection with Mycobacterium tuberculosis and Pneumocystis jiroveci lymphadenitis in a patient with HIV infection: Case report and review of the literature	We report a case of dual Mycobacterium tuberculosis (TB) and Pneumocystis jiroveci (carinii) (PCP) lymphadenitis in a patient with HIV who had been receiving trimethoprim-sulfamethoxazole (TMP-SMX) as systemic prophylaxis for PCP. This patient was successfully treated with antituberculosis medications and TMP-SMX. Our review of the literature identified this as the first reported case of dual TB …	2006
000235086900018	Women's experiences of, and preferences for, services after rape in South Africa: interview study	Objectives To describe aspects of delivery of health services after rape, including trade-offs, that would most influence choice of service, and to compare views of patients who had used such services with views of members of the community who may be Future users or may have experienced barriers to service use. Design Discrete choice analysis of stated preferences with interviews. Attributes incl…	2006
000235089500013	Immunopathology of the duodenal mucosa of HIV-positive patients during combined antiretroviral therapy	The objective of the present study was to evaluate the duodenal mucosa of HIV-infected patients during antiretroviral therapy. This was an observational study conducted on HIV-positive patients and a control group. Group 1 comprised 22 HIV-negative individuals while 38 HIV-positive individuals were classified according to the CDC 1993 classification into group 2 (A1 or A2) or group 3 (B2, A3, B3,…	2006
000235095300006	Strategies to prevent mother-to-child transmission of HIV	Purpose of review This review describes recent advances in the prevention of mother-to-child transmission, focusing on the use of antiretroviral treatment strategies in pregnancy, and discusses the emergence of viral resistance following the use of nevirapine to prevent mother-to-child transmission. Recent findings Mother-to-child transmission has been dramatically reduced in developed countries …	2006
000235100000001	A randomized crossover study to determine bioequivalence of generic and brand name nevirapine, zidovudine, and lamivudine in HIV-negative women in India	Low-cost generic antiretroviral drugs are available in resource-limited settings for treatment of HIV infections. However, few bioequivalence data in specific populations in which these generics are likely to be used are available. We conducted a randomized crossover bioequivalence study of generic and brand name formulations of nevirapine, zidovudine, and lamivudine in HIV-negative Indian women …	2006
000235100000010	HIV voluntary counseling and testing and HIV incidence in male injecting drug users in northern Thailand evidence of an urgent need for HIV prevention	HIV voluntary counseling and testing (VCT), an important strategy for HIV prevention and care, has been available in all government hospitals in Thailand since 1992. We assessed factors associated with HIV testing, its uptake, and estimates of HIV incidence after HIV testing among male northern Thai injecting drug users (IDUs) admitted for inpatient drug treatment. Participants were interviewed a…	2006
000235100000018	Disclosure of HIV status on informed consent forms presents an ethical dilemma for protection of human subjects	The privacy of copies of consent forms provided to research participants cannot be guaranteed. Therefore, consent forms that disclose a subject's HIV status may result in breach of confidentiality and cause social harms. Under the ethical principle of beneficence defined in the Belmont Report, we recommend that disclosure of HIV status be through voluntary counseling and testing; however, wheneve…	2006
000235100000019	Increased risk of intrauterine transmission of HIV-1 associated with granulocyte elastase in endocervical mucus	Background: One of the remaining challenges in the prevention of mother-to-child transmission of HIV is to reduce the risk of the transmission during pregnancy. It remains to be investigated which factors affect intrauterine HIV transmission and how they can be identified and addressed during pregnancy. Methods: Granulocyte elastase in the endocervical mucus of HIV-positive pregnant women in Zamb…	2006
000235143300006	Effect of the HIV epidemic on infant feeding in South Africa: "When they see me coming with the tins they laugh at me"	Objective To explore how the human immunodeficiency virus (HIV) epidemic has affected the infant-feeding experiences of HIV-positive mothers in South Africa. Methods This was a qualitative interview study within a prospective cohort study. We purposively selected a subsample of 40 women from a larger cohort of 650 HIV-positive mothers for in-depth interviews. Findings The HIV epidemic has changed…	2006
000235184000002	p27(SJ), a novel protein in St John's Wort, that suppresses expression of HIV-1 genome	Transcription of the HIV-1 genome is controlled by the cooperation of viral regulatory proteins and several host factors which bind to specific DNA sequences within the viral promoter spanning the long terminal repeat, (LTR). Here, we describe the identification of a novel protein, p27(SJ), present in a laboratory callus culture of Hypericum perforatum (St John's Wort) that suppresses transcripti…	2006
000235211600010	Burden of injury during the complex political emergency in northern Uganda	Background: War injury is a public health problem that warrants global attention. This study aims to determine the burden of injury during a complex emergency in sub-Saharan Africa. Methods: To determine the magnitude, causes, distribution, risk factors and cumulative burden of injury in a population experiencing armed conflict in northern Uganda since 1986 and to evaluate the living conditions a…	2006
000235228600024	Biosensor for detection of nanobacteria in water	The presence of nanobacteria in the environment follows from their abundance in humans, apparent abundance in the terrestrial atmosphere and agricultural irrigation with insufficiently treated water containing human excreta. Survivability of nanobacteria and increasing evidence for their implication in disease demand for their detection in environmental samples. Unfortunately, the 60-300 nm nanoc…	2006
000235232600011	Rifampicin mono-resistant Mycobacterium tuberculosis in Bujumbura, Burundi: results of a drug resistance survey	SETTING: Bujumbura, Burundi. OBJECTIVES: To determine resistance levels of Mycobacterium tuberculosis (TB) to the main anti-tuberculosis drugs after 11 years of a DOTS programme using a WHO-recommended partially intermittent 6-month rifampicin (RMP) first-line regimen and fixed-dose drug combinations (FDCs). DESIGN: Drug susceptibility testing of systematic samples of M. tuberculosis isolated fro…	2006
000235232600015	Using tuberculosis suspects to identify patients eligible for antiretroviral treatment	SETTING: A district in rural sub-Saharan Africa with a recently introduced antiretroviral (ARV) programme. The population has high human immunodeficiency virus (HIV) prevalence and high tuberculosis (TB) incidence. OBJECTIVE: To determine the prevalence of HIV and acquired immune-deficiency syndrome (AIDS) related symptoms in people presenting with chronic cough who are not diagnosed with TB. DES…	2006
000235236700004	Consequences of HIV testing without consent	The objective of this study is to explore the HIV-infected individuals' experience with HIV testing, counselling, disclosure of diagnosis and subsequent life events following diagnosis. The method used is a questionnaire survey of 340 consecutive HIV-positive victims, seen in two health institutions in southeast Nigeria within a one-year-period, November 2003 to October 2004. Three hundred and tw…	2006
000235236700009	Screening HIV-positive pregnant women for antiretroviral therapy: utility of self-reported symptoms	In developing countries, Mother-to-Child Transmission-Plus programmes propose to identify lifelong antiretroviral therapy (ART)-eligible women during antenatal care. Identification using AIDS-related symptoms is the most feasible screening procedure in resource-limited settings. It is not known if symptomatology in pregnant women is correlated with clinical criteria for ART initiation based on CD…	2006
000235236700010	Clinical illness as a marker for initiation of HIV antiretroviral therapy in a rural setting, Rakai, Uganda	The aim of this study is to assess whether HIV-related illness and World Health Organization (WHO) clinical stage can be used to guide initiation of antiretroviral therapy (ART) in rural Rakai District, Uganda. A retrospective cohort analysis of 910 HIV-seroprevalent individuals randomly sampled from a community cohort was conducted. The associations between HIV-related clinical illness and HIV v…	2006
000235257800013	Suicide in Thailand during the period 1998-2003	The aim of this study was to examine the characteristic features of suicides in Thailand between 1998 and 2003. Collected data during 1998-2003 from the Bureau of Policy and Strategy, Ministry of Public Health were analyzed to reveal the mortality from suicide according to age, gender, rate and methods of suicides. Suicide rates were found to have increased to a peak of 8.6 per 100 000 (5290 suic…	2006
000235258700002	Medicines information and adherence in HIV/AIDS patients	Providing written medicines information is being legislated in an increasing number of countries worldwide, with the patient information leaflet (PIL) being the most widely used method for conveying health information. The impact of providing such information on adherence to therapy is reportedly unpredictable. Therapy for human immunodeficiency virus/acquired immune deficiency syndrome (HIV/AIDS…	2006
000235276000009	TB treatment outcomes following directly-observed treatment at an urban outpatient specialist TB facility in South Africa	The treatment of 450 consecutive new patients with pulmonary TB was evaluated to determine outcome following directly-observed treatment. In all, 176 (39.1%) patients were cured, 23 (5.1%) completed treatment, 80 (17.8%) defaulted treatment, 24 (5.3%) died, 54 (12.0%) were lost to follow-up and 93 (20.7%) were transferred out. Increasing age was significant for death. Males were more likely to de…	2006
000235294200001	Low levels of pyrazinamide and ethambutol in children with tuberculosis and impact of age, nutritional status, and human immunodeficiency virus infection	Recent pharmacokinetic studies that included children found that serum drug levels were low compared to those of adults for whom the same dosages were used. This study aimed to characterize the pharmacokinetics of pyrazinamide and ethambutol in Malawian children and to examine the impact of age, nutritional status, and human immunodeficiency virus (HIV) infection. We conducted a pharmacokinetic s…	2006
000235294200020	Inhibition of human immunodeficiency virus type 1 replication in latently infected cells by a novel I kappa B kinase inhibitor	In human immunodeficiency virus type 1 (HIV-1) latently infected cells, NF-kappa B plays a major role in the transcriptional induction of HIV-1 replication. Hence, downregulation of NF-kappa B activation has long been sought for effective anti-HIV therapy. Tumor necrosis factor alpha (TNF-alpha) stimulates I kappa B kinase (IKK) complex, a critical regulator in the NF-kappa B signaling pathway. A…	2006
000235294200039	Discordances between interpretation algorithms for genotypic resistance to protease and reverse transcriptase inhibitors of human immunodeficiency virus are subtype dependent	The major limitation of drug resistance genotyping for human immunodeficiency virus remains the interpretation of the results. We evaluated the concordance in predicting therapy response between four different interpretation algorithms (Rega 6.3, HIVDB-08/04, ANRS [07/04], and VGI 8.0). Sequences were gathered through a worldwide efort to establish a database of non-B subtype sequences, and demog…	2006
000235294900029	Gestational age determination and prevention of HIV perinatal transmission	Objective: To compare different methods of gestational age (GA) measurement for ensuring effective zidovudine (ZDV) prophylaxis to prevent mother-to-child transmission of HIV. Methods: For 1398 HIV-infected women enrolled in a perinatal prevention trial, gestation durations were calculated based on GA estimated using ultrasound (US), date of last menstruation period (LMP), first fundal height (FH…	2006
000235300400009	The antisense strand of small interfering RNAs directs histone methylation and transcriptional gene silencing in human cells	To determine mechanistically how siRNAs mediate transcriptional gene silencing (TGS) in human cells, we have measured histone methylation at targeted promoters, the dependency on active transcription, and whether or not both strands of the siRNA are required for siRNA-mediated TGS. We report here that siRNA treatment increases both H3K9 and H3K27 methylation of the targeted EF1A promoter and that…	2006
000235301500464	The effect of highly active antiretroviral therapy on response to tetanus immunization among Kenyan HIV-1-infected children: Tetanus titers at baseline.		2006
000235344200024	Real-time PCR quantification of genital shedding of herpes simplex virus (HSV) and human immunodeficiency virus (HIV) in women coinfected with HSV and HIV	The accuracy and usefulness of laboratory-developed real-time PCR procedures using a Light Cycler instrument (Roche Diagnostics) for detecting and quantifying human immunodeficiency virus type 1 (HIV-1) RNA and DNA as well as herpes simplex virus type I (HSV-1)/HSV-2 DNA in cervicovaginal secretions from women coinfected with HIV and HSV were evaluated. For HIV-1, the use of the NEC152 and NEC131…	2006
000235359100008	Social consequences of HIV-positive women's participation in prevention of mother-to-child transmission programmes	Approximately two-third of the worlds HIV/AIDS cases are found in sub-Saharan Africa. The rate of mother-to-child-transmission (MTCT) has been found to lie between 15 and 40%. The aim of this study was to explore the social consequences affecting the experience HIV-positive women have when taking part in a prevention of mother-to-child-transmission programme (PMTCT). Few studies have investigated…	2006
000235369300020	Ultrasensitive human immunodeficiency virus type 1 p24 antigen assay modified for use on dried whole-blood spots as a reliable, affordable test for infant diagnosis	The ultrasensitive human immunodeficiency virus (HIV) p24 antigen assay was modified for use on pediatric dried whole-blood spots on Whatman no. 1 filter paper. The modified assay was found to be reliable and accurate, making it an affordable tool for pediatric HIV diagnosis in developing countries.	2006
000235388400044	Nature of nonfunctional envelope proteins on the surface of human immunodeficiency virus type 1	Human immunodeficiency virus type I (HIV-1) neutralizing antibodies are thought be distinguished from nonneutralizing antibodies by their ability to recognize functional gp120/gp41 envelope glycoprotein (Env) trimers. The antibody responses induced by natural HIV-1 infection or by vaccine candidates tested to date consist largely of nonneutralizing antibodies. One might have expected a more vigor…	2006
000235388400045	Natural killer cell function is well preserved in asymptomatic human immunodeficiency virus type 2 (HIV-2) infection but similar to that of HIV-1 infection when CD4 T-cell counts fall	Natural killer (NK) cells are potent effectors of natural immunity and their activity prevents human immunodeficiency virus type I (HIV-1) viral entry and viral replication. We sought to determine whether NK immune responses are associated with different clinical course of HIV-1 and HIV-2 infections. A cross-sectional analysis of NK cell responses was undertaken in 30 HIV-1 and 30 HfV-2 subjects …	2006
000235404500010	IL-7R alpha expression on CD4(+) T lymphocytes decreases with HIV disease progression and inversely correlates with immune activation	Many factors can influence the rate of HIV disease progression, including those that maintain T cell homeostasis. One key homeostatic regulator is the IL-7 receptor (IL-7R). Previous studies have shown IL-7R expression levels decrease in HIV infection, but effects on memory subtypes, CD4(+) Tcells, and cell function have not been explored. The present study examined the expression of the IL-7R al…	2006
000235410100037	Ocular manifestation of cat-scratch disease in HIV-positive patients	PURPOSE: To characterize ocular manifestations of cat, scratch disease in HIV-positive patients. DESIGN: Retrospective case series study. METHODS: Records and photography of patients with the diagnosis of cat-scratch disease and HIV were reviewed. RESULTS: From 2001 and 2004 three patients with cat-scratch disease and HIV were identified. All patients presented with subretinal mass associated wit…	2006
000235418300014	Pediatric visceral Leishmaniasis in Turkey	Background: Visceral Leishmaniasis (VL) type in Turkey is consistent with the Mediterranean type of VL, a fatal debilitating disease, which is mostly seen in infants. Methods: Hospital records of 19 children with VL were retrospectively reviewed. The period of the study was from January 2000 to December 2003. Results: The median age of the patients was 36 months. None was coinfected with human im…	2006
000235441700027	Cytokine and chemokine responses in patients co-infected with Entamoeba histolytica/dispar, Necator americanus and Mansonella perstans and changes after anti-parasite treatment	This study examined the impact of concurrent parasite infections (amoebiasis, filariasis, necatoriasis) and the effect of anti-parasite treatment on cytokine and chemokine responses in singly and poly-parasitized patients. Cellular reactivity and parasite-specific Th1- and Th2-type cytokine and chemokine profiles were investigated before and six weeks after treatment. In those patients infected w…	2006
000235458900006	Prevalence of human immunodeficiency virus infection in patients with pulmonary tuberculosis at the National Chest Hospital in Jamaica	Objective. This study was undertaken to determine the prevalence of human immunodeficiency virus-type 1 (HIV-1) infection in patients with pulmonary tuberculosis at the National Chest Hospital in Jamaica. Methods. This retrospective study reviewed the hospital records of 537 patients admitted over a seven-year period from 1995 to 2001. We used a standardized data collection form to obtain data fo…	2006
000235459700002	What is hidden behind peptide bond restriction and alpha-carbon asymmetry of conserved antigens? Peptide bond isosters and chirally transformed pseudopeptides as novel elements for synthetic vaccines and therapeutic agents against malaria	In spite of the controversy regarding Sugar and amino acid mirror-image symmetry and nature, it has been demonstrated that an intrinsic preference for left-handedness or right-handedness Would depend on weak energy responsible for stabilising L-amino acids. A weak neutral Current interaction involves an enantiomeric energy difference for L-amino acids to have Sufficient magnitude to break open, n…	2006
000235472100003	Genotypic and phenotypic analyses of human immunodeficiency virus type 1 in antiretroviral drug-naive Nigerian patients	We analyzed the subtypes and genotypic and phenotypic drug susceptibility profiles of 18 HIV-1 isolates from treatment-naive patients in Nigeria. A modified gp41-based heteroduplex mobility assay was used to determine the clade designation based on the envelope gene. The protease and most of the reverse transcriptase regions were cloned into a retroviral expression vector and sequenced. Samples w…	2006
000235472100012	Identification of HIV type 1 group n infections in a husband and wife in cameroon: Viral genome sequences provide evidence for horizontal transmission	HIV-1 is classified into three groups, M (major), N (non-M non-O), and O (outlier); each group arose from a separate transmission of SIVcpz into humans. HIV-1 group N was recently discovered and infections with this virus are rare with only eight documented cases. All group N infections have been found in Cameroon and there is no evidence of direct linkage between the infected patients. We report…	2006
000235472200001	Low prevalence of genotypic drug resistance mutations among antiretroviral-naive HIV type 1 patients in Malaysia	To assess the prevalence of mutations associated with drug resistance in antiretroviral-naive patients in Kuala Lumpur, Malaysia, genotypic resistance testing was conducted among drug-naive HIV-1 patients attending the University Malaya Medical Center (UMMC) between July 2003 and June 2004. Reverse transcriptase (RT) and protease genes of plasma virions were sequenced from 100 individuals. The ma…	2006
000235472200005	CD8(+) cell noncytotoxic anti-HIV response: Restoration by HAART in the late stage of infection	Highly active antiretroviral therapy (HAART) is currently the best HIV infection management strategy. However, its effects on the CD8(+) T cell noncytotoxic anti-HIV response (CNAR) are not well known. We investigated if HAART has different effects on CNAR in patients at the intermediate and late stages of HIV infection. Untreated healthy HIV-infected subjects with a mean CD4(+) T cell count of 6…	2006
000235472200008	Full-length genome analysis of human immunodeficiency virus type 1 subtype C in Brazil	The most prevalent HIV-1 clade in the global epidemics is C, and this clade is also becoming important in the Brazilian epidemics. In this study, we characterized HIV-1 subtype C variants by sequencing their near full-length genomes. DNA was extracted from six samples previously classified in our laboratory as subtype C on the basis of partial genome sequencing. Amplification was carried out by o…	2006
000235506600024	The use of immunomodulators as an adjunct to antituberculous chemotherapy in non-responsive patients with osteo-articular tuberculosis	We studied 51 patients with osteo-articular tuberculosis who were divided into two groups. Group I comprised 31 newly-diagnosed patients who were given first-line antituberculous treatment consisting of isoniazid, rifampicin, ethambutol and pyrazinamide. Group II (non-responders) consisted of 20 patients with a history of clinical non-responsiveness to supervised uninterrupted antituberculous tre…	2006
000235512600001	Role of mathematical modeling on the optimal control of HIV-1 pathogenesis	Mathematical modeling of HIV-1 infection has proven to be instrumental for the modern understanding basis of the AIDS pathogenesis, since it offers the unique means to adequately pose hypotheses concerning AIDS dynamics and treatment protocols. Focusing on the HIV-1 subtype-B epidemic, a comprehensive review and discussion of the state-of-the-art in the area is presented. Based on recent results,…	2006
000235536200018	Impact of HIV-associated immunosuppression on malaria infection and disease in Malawi	Background. Human immunodeficiency virus (HIV) infection and malaria coexist in much of Africa. Previous studies differ in their findings on the interactions between the 2 infections. Methods. Adults living with HIV infection in Blantyre, Malawi, were enrolled in a longitudinal observational study from September 2002 to August 2004. Malaria blood smears were obtained monthly and for any illness s…	2006
000235539300013	Gamma interferon production in response to Mycobacterium bovis BCG and Mycobacterium tuberculosis antigens in infants born to human immunodeficiency virus-infected mothers	In utero sensitization to infectious pathogens can establish immunological memory and may influence the immune response to unrelated antigens. Little is known about the influence of intrauterine human immunodeficiency virus (HIV) exposure on the cellular immune response to mycobacterial antigens. Whole-blood culture gamma interferon (IFN-gamma) production in response to mycobacterial antigens was…	2006
000235539300014	Cytokine response to antigen stimulation of whole blood from patients with Mycobacterium ulcerans disease compared to that from patients with tuberculosis	Mycobacterium ulcerans disease (Buruli ulcer) is a skin-ulcerating infection common in some parts of the tropics. We have investigated cytokine secretion after stimulation of whole blood from Buruli ulcer (BU) patients in a region of endemicity in Ghana with M. ulcerans sonicate or culture filtrate antigens to investigate the development of the response over time and its specificity by comparison…	2006
000235541400003	Effects of nandrolone decanoate compared with placebo or testosterone on HIV-associated wasting	Objectives Current research is unclear about the most effective pharmacological agents for managing the loss of weight and fat-free mass common in HIV/AIDS. The aim of this study was to compare nandrolone decanoate with placebo and testosterone. Methods The study was a multicentre randomized double-blind placebo-controlled trial. Three hundred and three adult HIV-positive male patients with a wei…	2006
000235541400008	Universal decline in mortality in patients with advanced HIV-1 disease in various demographic subpopulations after the introduction of HAART in Hong Kong, from 1993 to 2002	Objective Reductions in HIV/AIDS mortality associated with highly active antiretroviral therapy (HAART) have mainly been reported from Western countries. We studied the impact on survival of patients with advanced HIV disease after the introduction of HAART in Hong Kong. Methods The mortality pattern in a government clinic cohort of 511 adult HIV-1-infected patients with AIDS or CD4 count < 200 c…	2006
000235547500011	Serum cytokine levels in human ascariasis and toxocariasis	Cytokine-mediated regulation of chronic intestinal helminth infections is well documented. The present study reports the serum cytokine responses in 38 ascariasis (stool samples positive for Ascaris lumbricoides ova) and toxocariasis (seropositive) patients, 8 ascariasis-positive and toxocariasis-seronegative patients, 22 endemic, normal, healthy subjects residing in areas hyperendemic for ascari…	2006
000235565300004	Antiviral activity of a carrageenan from Gigartina skottsbergii against intraperitoneal murine Herpes simplex virus infection	The partially cyclized mu/v-carrageenan 1C3, isolated from the red seaweed Gigartina skottsbergii, was previously shown to be a potent inhibitor of the in vitro replication of Herpes simplex virus types I (HSV-1) and 2 (HSV-2). Here the protective effect of 1C3 in a murine model of intraperitoneal (i.p.) HSV-1 infection was evaluated. OF1 mice were i.p. infected with 5 x 105 PFU of HSV-1 KOS stra…	2006
000235567100009	Multidrug-resistant tuberculous meningitis in children in Durban, South Africa	Background: Tuberculous meningitis (TBM) is the most frequent manifestation of central nervous system tuberculosis (TB) and is more common in children than in adults. The diagnosis of TBM in children is difficult because signs and symptoms are vague. Information about drug resistant TB in children is scarce, and there is no published information on drug resistant TBM in children. Methods: This is…	2006
000235576600013	Multidrug-resistant tuberculosis at an HIV testing center in Haiti	Objective: Tuberculosis is the major opportunistic infection of HIV/AIDS in developing countries. We investigated the prevalence rate of multidrug-resistant (MDR) tuberculosis at an HIV voluntary counseling and testing (VCT) center in Port-au-Prince, Haiti. Design and methods: A cross-sectional prevalence study of MDR-tuberculosis was conducted at a VCT Center. All patients reporting at least 5 d…	2006
000235579300002	Gender, equity: new approaches for effective management of communicable diseases	This editorial article examines what is meant by sex, gender and equity and argues that these are critical concepts to address in the effective management of communicable disease. Drawing on examples from the three major diseases of poverty (HIV, tuberculosis [TB] and malaria), the article explores how, for women and men, gender and poverty can lead to differences in vulnerability to illness; acc…	2006
000235590300007	Coinoculation with hepatitis B surface and core antigen promotes a Th1 immune response to a multiepitopic protein of HIV-1	It has been defined that strong and multispecific cellular immune responses correlate with a better prognosis during the course of chronic diseases. A cross-enhancing effect on the resulting immune response obtained by the coadministration of recombinant hepatitis B virus (HBV) surface and core Ag was recently observed. With the objective of studying the effect of such Ag on the immune response t…	2006
000235605300027	Treatment for HIV/AIDS at South Africa's largest employers: myth and reality	Objectives. To determine what proportion of employees at the largest private-sector companies in South Africa have access to HIV/AIDS care and treatment, including antiretroviral therapy (ART); how many employees are enrolled in disease management programmes; how many are receiving ART; and which approach to the financing and delivery of care is proving most successful at reaching eligible employ…	2006
000235605300028	HIV/AIDS prevalence testing - merits, methodology and outcomes of a survey conducted at a large mining organisation in South Africa	Objectives. To determine the HIV prevalence rate at Anglo Platinum, a large, multinational organisation operating in South Africa (Gauteng, Limpopo and North-West), and to assess the merits, methodology and outcomes of the survey. Methods. A sample of 11339 individuals, representing 18.4% of the organisation's employees, were tested for HIV. HIV prevalence was determined using the Wellcozyme HIV …	2006
000235605300029	Financial and economic costs of scaling up the provision of HAART to HIV-infected health care workers in KwaZulu-Natal	Objectives. To provide new information on the financial and economic costs of providing highly active antiretroviral therapy (HAART) to health care workers in public-sector hospital settings in KwaZulu-Natal. Design. An Excel model was used to estimate the cost of providing HAART to health care workers at two state-subsidised hospitals in Durban. Staff members were interviewed and protocols revie…	2006
000235606300019	Nephrotic syndrome in African children: lack of evidence for 'tropical nephrotic syndrome'?	Background. Infections such as malaria, schistosomiasis, hepatitis B and HIV have been suggested as major causes of the nephrotic syndrome (NS) in African children. We retrospectively analysed the course of the NS in 32 children from Ghana and reviewed the literature on NS from 18 different African countries for the presence of 'the tropical nephrotic syndrome'. Methods. Thirty-two children (22 b…	2006
000235647100007	Critical public health ethics and Canada's role in global health	This commentary introduces critical public health ethics as an innovative lens for considering Canada's role in global health. Arising from the relatively young field of public health ethics, this analytic perspective sheds light on questions regarding public health policy, research and practice that often remain shaded from view because of traditional ways of thinking about public health. The ad…	2006
000235647800007	Amino acid mutations of the infectious clone from Chinese EIAV attenuated vaccine resulted in reversion of virulence	The Chinese equine infectious anemia virus (EIAV) donkey-leukocyte attenuated vaccine (DLV) provides a unique natural model system by which attenuated mechanism and immunological control of lentivirus replication may be studied. We analyzed the critical consensus mutations that occurred during the viral passages in vitro and in vivo for vaccine's preparation. Based on the full-length infectious c…	2006
000235672500006	Safe sex versus safe love? Relationship context and condom use among male adolescents in the favelas of Recife, Brazil	This study examined the influence of the relationship context where adolescent sexual activity takes place on contraceptive decisions. The data were collected in a specially designed survey carried out in May 2000 on 1,438 adolescent males aged 13-19 residing in favelas (urban slum areas) of Recife, Brazil. A logistic regression analysis of condom use at last sexual intercourse and a multinomial …	2006
000235685000012	Intracellular localization and sustained prodrug cell killing activity of TAT-HSVTK fusion protein in hepatocelullar carcinoma cells	Gene therapy with nonviral vectors using the suicide gene/prodrug activating system of herpes simplex virus type-1 thymidine kinase (HSV1-TK)/ganciclovir (GCV) is inefficient in killing malignant tumor cells due to two major factors: (a) an unsatisfactory bystander effect; (b) short-lived expression of the protein. To study the capacity of the protein transduction domain (PTD) of HIV-1 TAT protei…	2006
000235709000044	Health, neurologic, and cognitive status of HIV-infected, long-surviving, and antiretroviral-naive Ugandan children	OBJECTIVE. The purpose of this study was to assess the health status and school-age neurodevelopmental progress of antiretroviral treatment (ARVT)-naive, HIV-infected Ugandan children who had been followed as part of cohorts of children born to HIV-infected and - noninfected mothers between 1989 and 1993. METHODS. Twenty-eight children, aged 6 to 12 years, vertically infected with HIV-1 and never…	2006
000235721001133	Highly active anti-retroviral therapy and the cutaneous manifestations of HIV: The experience of an urban HIV-dermatology clinic		2006
000235721001436	Polymethylmethacrylate for treatment of facial and body atrophy related to HIV lipodystrophy		2006
000235721400011	Targeting signal transducer and activator of transcription 3 with G-quartet oligonucleotides: a potential novel therapy for head and neck cancer	Signal transducer and activator of transcription 3 (Stat3) is a critical mediator of oncogenic signaling activated frequently in many types of human cancer where it contributes to tumor cell growth and resistance to apoptosis. Stat3 has been proposed as a promising target for anticancer drug discovery. Recently, we developed a series of G-quartet oligodeoxynucleotides (GQ-ODN) as novel and potent…	2006
000235722200010	RANTES, MDC and SDF-1 alpha, prevent the HIVgp120-induced food and water intake decrease in rats	Human immunodeficiency virus (HIV)-wasting syndrome might be facilitated by the HIVgp120 affecting the immunological system. We studied the effect (subchronic administration: 5 days) of HIVgp120, and a few immune-response mediators: regulated upon activation normal T-cell expressed and presumably secreted (RANTES), stromal derived factor-1 alpha (SDF-1 alpha), macrophage-derived chemokine (MDC), …	2006
000235748400004	Relationship between hepatitis C virus (HCV) and insulin resistance, endothelial perturbation, and platelet activation in HIV-HCV-coinfected patients under highly active antiretroviral treatment	Insulin resistance is associated with highly active antiretroviral therapy in HIV-infected patients, and the risk of developing insulin resistance is increased in hepatitis C virus (HCV)-infected patients. The aim of the present study was to determine whether hepatitis C virus infection constitutes an additional risk factor for insulin resistance or other prothrombotic conditions in HIV-HCV coinf…	2006
000235775100007	Willingness to participate in HIV vaccine research in a peri-urban South African community	Research on willingness to participate in HIV vaccine trials is important in preparations for HIV vaccine research, but there are few data from sub-Saharan Africa. We interviewed 198 individuals in a peri-urban South African community immediately after enrolment into an HIV vaccine preparedness study on their willingness to participate in hypothetical vaccine trials. Overall 23% of participants (…	2006
000235777100025	Impact of HIV infection on the epidemiology of tuberculosis in a peri-urban community in South Africa: the need for age-specific interventions	Background. In August 2005, the World Health Organization declared the tuberculosis ( TB) epidemic in Africa to be a regional emergency. Current TB-control measures are failing, largely as a result of the human immunodeficiency virus ( HIV) epidemic. Evaluation of additional control interventions requires detailed understanding of the epidemiological relationship between these diseases at the com…	2006
000235780700015	Structure-based inhibitor design of AccD5, an essential acyl-CoA carboxylase carboxyltransferase domain of Mycobacterium tuberculosis	Mycolic acids and multimethyl-branched fatty acids are found uniquely in the cell envelope of pathogenic mycobacteria. These unusually long fatty acids are essential for the survival, virulence, and antibiotic resistance of Mycobacterium tuberculosis. Acyl-CoA carboxylases (ACCases) commit acyl-CoAs to the biosynthesis of these unique fatty acids. Unlike other organisms such as Escherichia coli o…	2006
000235781900006	Needs, barriers, and concerns regarding HIV prevention among south Africans with visual impairments: A key informant study		2006
000235788500003	Prevalence of risk factors for HIV infection among Mexican migrants and immigrants: Probability survey in the North border of Mexico	Objective. To estimate the prevalence of risk factors for HIV infection among Mexican migrants and immigrants (MMIs) in different geographic contexts, including the sending communities in Mexico, the receiving communities in the United States (US), and the Mexican North border region. Material and Methods. We conducted a probability survey among MMIs traveling through key border crossing sites in…	2006
000235811500006	HIV/AIDS and 'othering' in South Africa: The blame goes on	In order to explore the relevance of social concepts such as stigma and denial to the transmission of HIV, this qualitative study sought to examine cultural and racial contexts of behaviour relevant to the risk of HIV infection among South Africans. A cultural model was used to analyse transcripts from 39 focus group discussions and 28 key informant interviews. Results reveal how cultural and rac…	2006
000235823800002	Calypte (R) AWARE (TM) HIV-1/2 OMT antibody test using oral fluid: special challenges of rapid HIV testing in the developing world	The testing and counseling of persons at risk for infection with HIV and their subsequent treatment remains the primary tool to curb worldwide transmission of the virus. Rapid HIV tests address the need in the developing world for accurate, easy-to-use tests that do not require laboratory equipment or highly trained professionals for implementation or refrigeration for storage. Calypte Biomedical…	2006
000235832300003	Assessment of human immunodeficiency virus type 1 and risk practices among female commercial sex workers in Isla Margarita, Venezuela	Sexual transmission represents the principal mode of transmission for human immunodeficiency virus type 1 (HIV-1) worldwide. We examined the HIV-1 seroprevalence and risk factors for infection among 613 female commercial sex workers (FCSW) in Isla Margarita, Venezuela. Recruitment was conducted in street venues and working locations. None of the FCSW tested positive for HIV; this correlated with …	2006
000235843200011	Improved knowledge and practices among end-users of mother-to-child transmission of HIV prevention services in rural Zimbabwe	To evaluate the influence of a prevention of mother-to-child transmission of HIV advocacy and mobilization campaign on awareness and knowledge levels within the community. We used a knowledge, attitudes and practices survey to collect baseline data in November 2002 and again in July 2004 for evaluation purposes. A total of 351 women attending healthcare services were interviewed each time. The pr…	2006
000235843200013	Serotype distribution and antibiotic susceptibility of invasive and nasopharyngeal isolates of Streptococcus pneumoniae among children in rural Mozambique	To describe and compare serotype distribution and antibiotic susceptibility of invasive and nasopharyngeal isolates of Streptococcus pneumoniae from children in rural Mozambique. From August 2002 to July 2003, we prospectively obtained invasive pneumococcal isolates from children < 15 years of age admitted to the paediatric ward of Manhica District Hospital. During a cross-sectional study of chil…	2006
000235849600018	Disseminated BCG infection in child born to HIV infected woman		2006
000235863100018	Prolonged survival and immune reconstitution after chagasic meningoencephalitis in a patient with acquired immunodeficiency syndrome	We report a case of cerebral meningoencephalitis due to Trypanosoma cruzi in a patient with acquired immunodeficiency syndrome, The patient presented with seizures and focal neurological signs, Definitive diagnosis of chagasic meningoencephalitis was made by demonstration of free trypomastigote forms in the cerebrospinal fluid. Benznidazol was prescribed with clinical and neurological improvement…	2006
000235864400023	Low prevalence of primary antiretroviral resistance mutations and predominance of HIV-1 clade C at polymerase gene in newly diagnosed individuals from south Brazil	We describe preliminary molecular characterization of HIV-1 pol from 108 consecutive HIV seropositive users of a Voluntary Counseling and Testing (VCT) site of Porto Alegre city, the major metropolitan area in the south of Brazil. Protease and partial reverse transcriptase regions were retrotranscribed from plasma HIV- 1 RNA and sequenced after direct nested PCR. Principal antiretroviral resistan…	2006
000235867200010	IL-2 and IL-10 serum levels in HIV-1-infected patients with or without active antiretroviral therapy	We analyzed IL-2 and IL-10 serum levels in 26 HIV-1-infected patients naive of antiretroviral treatment and in 34 patients receiving highly active antiretroviral therapy (HAART). All patients without treatment were asymptomatic. When they were stratified according to levels of CD4+ T cells, IL-2 levels were significantly increased in patients with >= 200 CD4+/mu l and IL-10 levels were significan…	2006
000235867300001	The role of mannose receptor on HIV-1 entry into human spermatozoa	In this opinion article we consider the possibility that human spermatozoa have receptors for human immunodeficiency virus-1 (HIV-1). It is clear that sperm cells have the potential for transmitting HIV-1, but the mechanisms responsible for spreading or the virus by this vector are not known. In contrast to the traditional HIV-1 target cells, spermatozoa do not express CD4 receptors or the CCR5/C…	2006
000235871200008	Understanding interrelationships among HIV-related stigma, concern about HIV infection, and intent to disclose HIV serostatus: A pretest-posttest study in a rural area of eastern China	The objective of the study was to examine the interrelationships among HIV-related public and felt stigma, worry of HIV infection, HIV/AIDS knowledge and intention to disclose HIV testing results in a rural area of China, where HIV spread among former commercial blood donors. A one-group pretest-posttest study was conducted among 605 marriage license applicants. The following relationships showed…	2006
000235872400011	Salmonella bacteremia in Kenyan children	Background: Nontyphoidal Salmonella spp. are among the leading causes of childhood bacteremia in sub-Saharan Africa, yet there are few published clinical series, and the risk factors for acquiring infection are not fully understood. Methods: We examined data from 166 cases of nontyphoidal Salmonella bacteremia identified during a large prospective study of bacteremia among all children admitted t…	2006
000235873000001	The maturing immune system: implications for development and testing HIV-1 vaccines for children and adolescents		2006
000235873000012	Correlates of HIV infection among former blood/plasma donors in rural China	Background: In 1995, when the first cases of HIV infection were reported among former plasma donors (FPDs), the Chinese government closed all commercial plasma collection stations. Objective: To determine the prevalence of HIV among FPDs and non-donors in affected villages in Anhui, China. Methods: A cross-sectional survey was conducted among residents, aged 25-55 years, in 40 villages randomly s…	2006
000235873000015	Decline in sexually transmitted infection prevalence and HIV incidence in female barworkers attending prevention and care services in Mbeya Region, Tanzania	Objective: To assess trends in sexually transmitted infection (STI) prevalence and HIV incidence and associated factors in a cohort of female barworkers exposed to behavioural interventions and STI screening and treatment. Methods: An open cohort of 600 female barworkers in. Mbeya Region, Tanzania was offered 3-monthly information and education sessions on HIV/STI and reproductive health, volunta…	2006
000235897000017	Proteobionics: Biomimetics in proteomics	Proteomics was established 10 years ago by the analysis of microbial genomes via their protein complement or proteome. Bionics is an ancient art, which converts structures optimized by nature into advanced technical products. Previously, we analyzed survival modalities in nanobacteria and converted the interplay between survival-oriented protein functions and nanoscale mineral shells into models-…	2006
000235918700007	Efficacy and tolerance of antiretroviral therapy in HIV-2 infected patients in Dakar: preliminary study	Objective. - The authors had for aim to evaluate the clinical and immunological response as well as the tolerance to antiretroviral therapy in HIV-2 infected patients. Design. - A retrospective chart review was made from August 1998 to August 2004. Results. - 188 patients were on protease inhibitor based regimen. 153 (81.38%) were HIV-1 and 35 (18.62%) HIV-2 infected patients. The mean weight gai…	2006
000235924900005	HIV/AIDS risks among South African men who report sexually assaulting women	Objective: To examine HIV risks among South African men who report having been sexually assaultive. Methods: Men (N = 412) in Cape Town completed anonymous surveys. Results: Twenty-three percent reported a history of sexual assault. Men who had been sexually assaultive were younger, reported more sex partners, were more likely to have a history of genital ulcers, and more likely to have exchanged…	2006
000235955300006	Syphilis treatment and HIV infection in a population-based study of persons at high risk for sexually transmitted disease/HIV infection in Lima, Peru	Objectives: The objective of this study was to characterize syphilis epidemiology and the relationship of HIV status and initial rapid plasma reagin (RPR) titer to syphilis treatment in Lima, Peru. Study Design: We screened 1,261 individuals at high risk for sexually transmitted diseases for syphilis and HIV infection. Syphilis was treated with penicillin injection or doxycycline; treatment was r…	2006
000235978000002	The effects of vertical transmission on the spread of HIV/AIDS the presence of treatment	In this study, we develop a model that incorporates treatment of both juveniles who were infected with HIV/AIDS through vertical transmission and HIV/AIDS-infected adults. We derive conditions under which the burden of HIV/AIDS can be reduced in the population both in the absence of and in the presence of vertical transmission. We have determined the critical threshold parameter (R-v*), which rep…	2006
000235980600002	Catalase activity in Candida albicans exposed to antineoplastic drugs	An increased catalase activity in Candida spp. has been suggested as a mechanism that reduces amphotericin B activity. Furthermore, resistance to antifungal agents like amphotericin B has been reported in some cancer patients undergoing chemotherapy treatment. In this study we analysed the influence of chemotherapy agents on catalase activity in Candida albicans, the major species involved in yea…	2006
000235981500002	Properties of cell penetrating peptides (CPPs)	Different approaches have been developed for the introduction of macromolecules, proteins and DNA into target cells. Viral (retroviruses, lentiviruses, etc.) and nonviral (liposomes, bioballistics etc.) vectors as well as lipid particles have been tested as DNA delivery systems. However, all of them share several undesirable effects that are difficult to overcome, such as unwanted immunoresponse …	2006
000235985600010	The HPTN 024 Study: The efficacy of antibiotics to prevent chorioamnionitis and preterm birth	Objective: The use of antibiotics to prevent preterm birth has achieved mixed results. Our goal in this study was to determine if antibiotics given prenatally and during labor reduce the incidence of preterm birth and histologic chorioamnionitis. Study design: A double-blind randomized placebo-controlled trial of antibiotics to reduce preterm birth was conducted in 4 African sites. Both HIV-infec…	2006
000236008100005	Development and characterization of emulsomes for sustained and targeted delivery of an antiviral agent to liver	In this study we developed emulsomes, a novel lipoidal vesicular system with an internal solid fat core surrounded by a phospholipid bilayer. Plain emulsomal formulations composed of solid lipid (trilaurin or tristearin), cholesterol and soya phosphatidylcholine and stearylamine containing cationic emulsomes loaded with an antiviral drug (zidovudine) were prepared by a simple cast film method fol…	2006
000236014500033	A probability cellular automaton model for hepatitis B viral infections	The existing models of hepatitis B virus (HBV) infection dynamics are based oil the assumption that the Populations of viruses and cells are uniformly mixed. However, the real virus infection system is actually not homogeneous and some spatial factors might play a nontrivial role in governing the development of HBV infection and its outcome. For instance, the localized populations of dead cells m…	2006
000236015000010	Discovering novel chemical inhibitors of human cyclophilin A: Virtual screening, synthesis, and bioassay	Cyclophilin A (CypA) is a member of cyclophilins, a family of the highly homologous peptidyl prolyl cis-trans isomerases (PPIases), which can bind to cyclosporin A (CsA). CypA plays critical roles in various biological processes, including protein folding, assembly, transportation, regulation of neuron growth, and HIV replication. The discovery of CypA inhibitor is now of a great special interest…	2006
000236022500004	A role for CD4(+)CD25(+) T cells in regulation of the immune response during human tuberculosis	Active tuberculosis (TB) is associated with prolonged suppression of Mycobacterium tuberculosis (MTB)-specific immune responses, but mechanisms involved are understood incompletely. We investigated a potential role for CD4(+)CD25(+) regulatory T cells in depressed anti-MTB immunity by evaluating serially CD4 cell phenotype and interferon (IFN)-gamma production by mononuclear cells from patients w…	2006
000236029400053	The global impact of scaling up HIV/AIDS prevention programs in low- and middle-income countries		2006
000236065500011	Stromal cell-derived factor 1 (SDF1) genetic polymorphism in a sample of healthy individuals, seronegative individuals exposed to human immunodeficiency virus type 1 (HIV-1) and patients infected with HIV-1 from the Brazilian population	The interaction of viral and host factors is believed to determine not only the risk for initial human immunodeficiency virus type 1 (HIV-1) acquisition but also the course of the infection. Genetic polymorphisms in the chemokine receptors and their ligands were related to the susceptibility and resistance to HIV-1 infection. A polymorphism in the conserved 3' untranslated region of the stromal c…	2006
000236069800003	Rate of hospitalization and inpatient care costs for HIV-1-infected patients in Pune, India	Background. The transition of human immunodeficiency virus (HIV) infection to acquired immune deficiency syndrome (AIDS) has begun in India, and an increase in AIDS-related hospitalizations and deaths is an anticipated challenge. We estimated the rates of hospitalization and inpatient care costs for HIV-1-infected patients. Methods. Data were analysed on 381 HIV-1-infected persons enrolled in a H…	2006
000236069800004	Usefulness of an observational database to assess antiretroviral treatment trends in India	Background. Human immunodeficiency virus (HIV) observational cohorts, which are established worldwide, support comparative studies across different regions. They have played an important role in developing international and country-specific HIV treatment and care guidelines. We describe the YRG CARE Chennal HIV observation database (YCHOD) and highlight its utility in monitoring trends in antiret…	2006
000236073200002	Generalizing a model of health behaviour change and AIDS stigma for use with sexually transmitted infection clinic patients in Cape Town, South Africa	We tested the Information-Motivation-Behavioural Skills (IMB) model of AIDS preventive behaviour in South Africa. Prospective path analyses were performed on measures collected from 131 men and 60 women with sexually transmitted infections (STI) in Cape Town. Results showed that IMB constructs collected at baseline predicted risk reduction behaviour 3 months later. Risk reduction intentions were …	2006
000236073200004	Quality and quantity of antenatal HIV counselling in a PMTCT programme in Mombasa, Kenya	A recent report from a PMTCT implementation study in Mombasa, Kenya, points at an important gap between the efficacy in clinical trial circumstances and the effectiveness of PMTCT programmes when implemented in real life. Hence, the quality and quantity of antenatal HIV counselling in a routine setting were appraised. The counsellors' social and communicative skills, duration and topics covered d…	2006
000236073200012	Living with HIV: The psychological relevance of meaning making	A qualitative study was carried out in Namibia to explore how people infected with HIV cope psychologically with this life-threatening virus. The study was based on the theoretical concept of meaning making as developed by Park and Folkman (1997; Review of General Psychology, 1, 115-44) within the framework of Lazarus' stress and coping theory (e. g., Lazarus, 1993, Psychosomatic Medicine, 55, 24…	2006
000236073200015	The burden of HIV-related illness on outpatient health services in KwaZulu-Natal, South Africa	Health services in sub-Saharan Africa will be faced with increasing numbers of AIDS patients for many years to come. Where there is good availability of drugs and other resources, the costs of treating HIV/AIDS is likely to be higher than those of treating other types of illness. This will put services under strain and potentially jeopardise health system reform, depending on the vulnerability of…	2006
000236085600012	Anti-viral activity of the extracts of a Kenyan medicinal plant Carissa edulis against herpes simplex virus	Herpes simplex virus (HSV) infection is a major opportunistic infection in immunosuppressed persons. It is therefore a serious disease in high HIV/AIDS prevalence areas as in sub-Saharan Africa where infections due to HSV have risen significantly. The development of resistant strains of HSV to the available drugs for infection management, as is evident in the first drug of choice acyclovir, has f…	2006
000236085600028	Antiviral activities of some Ethiopian medicinal plants used for the treatment of dermatological disorders	Acokanthera schimperi (Apocynaceae), Euclea schimperi (Ebenaceae), Inula confertiflora (Asteraccae), Melilotus elegans (Leguminosae), and Plumbago zeylanica (Plumbaginaceae), are some of the medicinal plants used in Ethiopia for treatment of various skin disorders. In this study, the antiviral activities of the 80% methanolic extracts of these plants have been examined against coxsackievirus B3 (…	2006
000236087500002	Involvement of caspase-3 pathway in anti-apoptotic action of methionine enkephalin on CEM X 174 cells in prolonged infection with simian immunodeficiency virus in vitro	The roles of methionine enkephalin, as an immunomodulator, on immunodeficiency virus-induced apoptosis of lymphocytes during prolonged infection are still unclear. In the present study, we evaluated the effects of methionine enkephalin on the viability, the profile of cell cycle and apoptosis, as well as the expression of apoptosis-related genes in CEM X 174 cells infected with simian immunodefic…	2006
000236101800007	Safety profile of the viral vectors of attenuated fowlpox strain FP9 and modified vaccinia virus Ankara recombinant for either of 2 preerythrocytic malaria antigens, ME-TRAP or the circumsporozoite protein, in children and adults in Kenya	Background. We are developing a heterologous prime-boost vaccine strategy against malaria. This approach uses sequential immunization with different vectors to deliver a common preerythrocytic malaria antigen. Preliminary evidence of efficacy and safety has been previously documented in studies from an area where malaria is nonendemic. Additional safety data from an area where malaria is endemic …	2006
000236101800020	A multicenter randomized trial evaluating posaconazole versus fluconazole for the treatment of oropharyngeal candidiasis in subjects with HIV/AIDS	Background. Oropharyngeal candidiasis is the most common opportunistic infection among persons infected with human immunodeficiency virus (HIV). Use of some agents is hampered by lack of efficacy, emergence of resistance, adverse events, and need for intravenous administration. Posaconazole is an extended-spectrum triazole with potent in vitro activity against Candida species, including Candida a…	2006
000236109200004	Acute bacterial meningitis in children presenting to the Royal Liverpool Children's Hospital, Liverpool, UK and the Queen Elizabeth Central Hospital in Blantyre, Malawi: a world of difference	Background: Bacterial meningitis is a serious childhood illness worldwide. Children can now be immunised against meningitis with conjugate vaccines. The outcome of bacterial meningitis in British and Malawian children before the introduction of these vaccines was compared. Methods: All children with culture-positive bacterial meningitis treated in the Royal Liverpool Children's Hospital (RLCH), U…	2006
000236118700007	Estimating the number of drug injectors in Indonesia	Background: Drug injection, little known in Indonesia just a decade ago, is apparently a growing practice, especially among young men. In some cities, HIV prevalence has been recorded at close to 50% among injectors. Yet authorities in the world's fourth most populous nation had no information on the magnitude of the problem. Objectives: To estimate the number and distribution of drug injectors i…	2006
000236131400058	Relative dominance of Gag p24-specific cytotoxic T lymphocytes is associated with human immunodeficiency virus control	Conflicting data on the role of total virus- and protein-specific cytotoxic-T-lymphocyte (CTL) responses in the control of human immunodeficiency virus (HIV) disease progression exist. We present data generated from a Peruvian cohort of untreated, clade B-infected subjects, demonstrating that the proportion of Gag-specific, and in particular p24-reactive, CTL responses among the total virus-speci…	2006
000236135800003	Exercise training in HIV-1-infected individuals with dyslipidemia and lipodystrophy	Purpose: Highly active antiretroviral therapy has improved the prognosis of human immuno deficiency Virus type 1 (HIV-I)-infected individuals, but it has been associated with the development of metabolic and fat distribution abnormalities known as the lipodystrophy syndrome. This study tested the hypothesis that aerobic exercise training added to a low-lipid diet may have favorable effects in HIV…	2006
000236148800005	Prevention of mother to child HIV transmission	We describe the impact of strategies to reduce HIV-1 vertical transmission on a cohort of pregnant women and evaluate toxicity related to antiretroviral (ARV) therapy and prevalence of birth defects. In this observational, retrospective, longitudinal and descriptive study, we have reviewed the data base and clinical charts from a cohort of 351 pregnant women with HIV infection admitted to a publi…	2006
000236148800013	Human recombinant erythropoietin therapy	Recombinant human erythropoietin (rHuEpo) has become the most widely used cytokine in the world. Following the success of its use in patients with end-stage renal disease, the usefulness of rHuEpo to ameliorate other anemias was assessed, including pediatric patients and newborn infants. The treatment or prevention of anemia of prematurity with rHuEpo resulted in a significant reduction in the nu…	2006
000236156100009	Activity identification of ribozyme and U1 snRNA chimeric ribozyme against TGF beta 1 in cell-free system and in hepatic stellate cells	Transforming growth factor beta 1 (TGF beta 1) is known to be intimately involved in many cellular processes. To explore the mechanism of TGF beta 1 in these processes, the non-chimeric hammerhead ribozyme and U1 snRNA chimeric ribozyme against TGF beta 1 were designed to down-regulate TGF beta 1 expression. The activity of non-chimeric ribozyme and U1 snRNA chimeric ribozyme against TGF beta 1 i…	2006
000236160100005	The HIV entry inhibitors revisited	The new generation of antiviral drugs intended to counter HIV-1 entry into susceptible cells is emerging swiftly. The antiviral agents that inhibit HIV entry to the target cells (denoted as HIV entry inhibitors) are already in different phases of clinical trials. Operating early in the viral life cycle, they prevent viral entry, and have a novel, highly specific mechanism of action with a low tox…	2006
000236179400009	Power spectral analysis of heart rate variability in HIV-infected and AIDS patients	Background: In HIV-infected patients the risks for cardiovascular disease are multifactorial. Autonomic dysfunction has been detected in the early phase of HIV infection as well as in AIDS patients with advanced cardiomyopathy. Methods: Forty AIDS patients receiving highly active antiretroviral therapy (HAART), 40 HIV+ naive of HAART and 40 control subjects were studied. Computerized analysis of …	2006
000236184800002	Risk behaviors of 15-21 year olds in Mexico lead to a high prevalence of sexually transmitted infections: results of a survey in disadvantaged urban areas	Background: Due to the fact that adolescents are more likely to participate in high-risk behaviors, this sector of the population is particularly vulnerable to contracting sexually transmitted infections (STIs) and resultant health problems. Methods: A survey was carried out among adolescents from poor homes in 204 small-urban areas of Mexico. Information was collected in relation to risk behavio…	2006
000236219600002	Using biology to teach adolescents about STD transmission and self-protective behaviors	The effects of a prevention program designed to teach 7th grade students about the different risk behaviors associated with human immunodeficiency virus (HIV), chlamydia, and gonorrhea transmission were examined. Over 3 days, the students were taught how to reason about self-protective behaviors using information about the biological causal mechanisms of these sexually transmitted diseases (STDs)…	2006
000236220300019	Are intestinal helminths risk factors for developing active tuberculosis?	OBJECTIVE To determine the prevalence of intestinal helminth infections in active tuberculosis patients and their healthy household contacts and to assess its association with active TB in an area endemic for both types of infections. METHODS Smear-positive pulmonary TB patients and healthy household contacts were tested for intestinal helminths using direct microscopy and the formol-ether concen…	2006
000236225900009	Experimental and modelling study of different process modes for retroviral production in a fixed bed reactor	Pseudotype vectors are promising for gene transfer in many gene therapy approaches, however, low-vector concentration in batch cultures and high temperature-dependent decay do limit sufficiently large-scale production. To overcome these obstacles, the kinetic relations of cell growth and vector formation in different culture modes need to be understood. Effective optimisation of process modes is …	2006
000236242100029	Tuberculosis in sub-Saharan Africa: opportunities, challenges, and change in the era of antiretroviral treatment	Rapid scale-up of antiretroviral treatment programmes is happening in Africa, driven by international advocacy and policy directives and supported by unprecedented donor funding and technical assistance. This welcome development offers hope to millions of HIV-infected Africans, among whom tuberculosis is the major cause of serious illness and death. Little in the way of HIV diagnosis or care was …	2006
000236243800005	Neurological complications in AIDS patients receiving HAART: a 2-year retrospective study	The positive role of highly active anti-retroviral therapy (HAART) in reducing opportunistic infections in acquired immunodeficiency syndrome (AIDS) patients is well known. However, case reports from around the world have demonstrated that some patients seem to suffer a paradoxical deterioration of health as their immune function improves with treatment. This phenomenon has been called immune res…	2006
000236244900001	HCV infection: aspects of epidemiology and transmission relevant to oral health care workers	Hepatitis C virus (HCV) infection is a common worldwide problem, giving rise to long-term viral carriage and risk of chronic hepatic disease, hepatic malignancy and a wide spectrum Of immunologically mediated disorders. The present report describes relevant data suggesting that nosocomial transmission to oral health care workers is unlikely, but in view of medical and occupational consequences of…	2006
000236245200009	Effectiveness of an HIV/AIDS educational programme for Chinese nurses	Aim. This paper reports a study examining the effect of a multifaceted HIV/AIDS educational intervention on the knowledge, attitudes and willingness of Chinese nurses in caring for patients with human immunodeficiency virus. Background. The expanding HIV/AIDS epidemic challenges nurses to increase their knowledge about this devastating illness to provide effective HIV/AIDS prevention and care to …	2006
000236255200004	Global asymptotic stability for the SIV epidemic model with impulsive vaccination and infection age	In this paper, we study the application of a pulse vaccination strategy to eradicate hepatitis B and C modeled by SIV epidemic model. Since infection age is an important factor of hepatitis progression, we incorporate the infection age into the model. In this model, we consider the infectiousness of latent individuals. We derive the condition in which eradication solution is a global attractor, t…	2006
000236259900017	Development of a candidate DNA/MVA HIV-1 subtype C vaccine for India	Development of a vaccine against human immunodeficiency virus type-1 (HIV-1) is the mainstay for controlling the AIDS pandemic. An ideal HIV vaccine should induce neutralizing antibodies, CD4+ helper T cells, and CD8+ cytotoxic T cells. While the induction of broadly neutralizing antibodies remains a highly challenging goal, there are a number of technologies capable of inducing potent cell-media…	2006
000236303000042	A review and analysis of intensive care medicine in the least developed countries	Objective: To give critical care clinicians in Western nations a general overview of intensive care medicine in less developed countries and to stimulate institutional or personal initiatives to improve critical care services in the least developed countries. Data Source. In-depth PubMed search and personal experience of the authors. Data Synthesis: In view of the eminent burden of disease, preva…	2006
000236304400015	Benefit of amoxicillin in differentiating between TB suspects whose initial AFB sputum smears are negative	SETTING: Out-patient dispensary in Conakry, Guinea, West Africa. OBJECTIVE: To differentiate between pulmonary tuberculosis (PTB) and non-PTB diseases among 204 acid-fast bacilli (AFB) smear-negative adult TB suspects. DESIGN: We derived scores from clinical, serological and radiological findings among PTB suspects aged >= 15 years who, after having had three AFB-negative smears, were treated for…	2006
000236305200049	Fitness cost of escape mutations in p24 Gag in association with control of human immunodeficiency virus type 1	Mutational escape by human immunodeficiency virus (HIV) from cytotoxic T-lymphocyte (CTL) recognition is a major challenge for vaccine design. However, recent studies suggest that CTL escape may carry a sufficient cost to viral replicative capacity to facilitate subsequent immune control of a now attenuated virus. In order to examine how limitations can be imposed on viral escape, the epitope TST…	2006
000236309000007	When to initiate highly active antiretroviral therapy in sub-Saharan Africa? A South African cost-effectiveness study	Background: Large-scale programmes increasing access to highly active antiretroviral therapy (HAART) are being implemented in sub-Saharan Africa. However, cost-effectiveness of initiating treatment at different CD4 count thresholds has not been explored in resource-poor settings. Methods: A cost-effectiveness analysis was conducted from a public health perspective using primary treatment outcomes…	2006
000236314400022	HIV and global health - Monitoring HIV treatment in developing countries		2006
000236314400023	HIV and risk behaviour - Risk compensation: the Achilles' heel of innovations in HIV prevention?		2006
000236328200003	Sulfated polymannuroguluronate, a novel anti-acquired immune deficiency syndrome drug candidate, blocks neuroinflammatory signalling by targeting the transactivator of transcription (Tat) protein	Impaired inflammatory functions may be critical factors in the mechanisms of severe CNS disorders classified as the human immunodeficiency virus-1 (HIV-1)-associated dementia (HAD). Evidence indicates that a viral gene product, the transactivator of transcription protein (Tat), can markedly contribute to these events. We herein report that sulfated polymannuroguluronate (SPMG), a novel anti-acqui…	2006
000236342700013	Cost-effectiveness of highly active antiretroviral therapy in South Africa	Background Little information exists on the impact of highly active antiretroviral therapy (HAART) on health-care provision in South Africa despite increasing scale-up of access to HAART and gradual reduction in HAART prices. Methods and Findings Use and cost of services for 265 HIV-infected adults without AIDS (World Health Organization [WHO] stage 1, 2, or 3) and 27 with AIDS (WHO stage 4) rece…	2006
000236342700016	Maternal-fetal microtransfusions and HIV-1 mother-to-child transmission in Malawi	Background Between 25% and 35% of infants born to HIV-infected mothers become HIV-1 infected. One potential route of mother-to-child transmission (MTCT) could be through a breakdown in the placental barrier (i.e., maternal-fetal microtransfusions). Methods and Findings Placental alkaline phosphatase (PLAP) is a 130-kD maternal enzyme that cannot cross the intact placental barrier. We measured PLA…	2006
000236342700025	On evidence in support of male circumcision in HIV prevention: What next?		2006
000236353700016	Sildenafil as treatment for Human Immunodeficiency Virus-related pulmonary hypertension in a child	Human immunodeficiency Virus (HIV)-related pulmonary hypertension is a relatively rare disease that can affect HIV sufferers. This is almost always associated with a poor outcome and death. An 18 month-old girl, probably the youngest on record, was diagnosed to have pulmonary hypertension (PHT) and retrospectively found to have HIV infection. Sildenafil was used to control her PHT and she remains…	2006
000236394900007	Chlamydia trachomatis infections in nicaragua: Preliminary results from a competitive voucher scheme to prevent and treat sexually transmitted infections and hiv/aids among sex workers	A donor-supported competitive voucher scheme in Nicaragua provides prevention and treatment services for sexually transmitted infections (STIs) and HIV/AIDS to high-risk populations such as sex workers and their partners and clients. Beyond detecting and treating STIs, HIV and AIDS, these health services can also raise awareness of risks and promote safer behavior, leading to widespread benefits.…	2006
000236404700026	Significant redox insensitivity of the functions of the SARS-CoV spike glycoprotein - Comparison with HIV envelope	The capacity of the surface glycoproteins of enveloped viruses to mediate virus/cell binding and membrane fusion requires a proper thiol/disulfide balance. Chemical manipulation of their redox state using reducing agents or free sulfhydryl reagents affects virus/cell interaction. Conversely, natural thiol/disulfide rearrangements often occur during the cell interaction to trigger fusogenicity, he…	2006
000236404800002	Cutaneous manifestations of HIV in the era of highly active antiretroviral therapy: An institutional urban clinic experience	Background: Widespread introduction of highly active antiretroviral therapy (HAART) in the mid 1990s has altered the presentation of the cutaneous manifestations associated with HIV infection. Objective: Our purpose was to evaluate the use of HAART on the prevalence and spectrum of cutaneous manifestations in HIV-infected patients. Methods: A study of the initial visits of 897 HIV-infected patien…	2006
000236406500004	Evidence for population level declines in adult HIV prevalence in Kenya	The HIV/AIDS epidemic in Kenya has been tracked through annual sentinel surveillance in antenatal clinics since 1990. The system started with 13 sites and now has over 35. Behaviours have been measured through national Demographic and Health Surveys in 1993, 1998, and 2003. The surveillance data indicate that prevalence has declined substantially starting in 1998 in five of the original 13 sites …	2006
000236406500007	Trends in antenatal HIV prevalence in urban Uganda associated with uptake of preventive sexual behaviour	Background: Epidemiological surveillance in Uganda has consistently shown declining HIV prevalence particularly among young antenatal women since the early 1990s, correlated with increased uptake of protective sexual behaviour. Objective: To describe trends in sexual behaviour nationwide and antenatal HIV prevalence from urban sentinel sites in Uganda ( 1989 - 2002). Methods: Review of antenatal …	2006
000236406500010	Measuring trends in prevalence and incidence of HIV infection in countries with generalised epidemics	Objective: Review of recent data and practice to derive guidance on questions relating to the measurement and analysis of trends in HIV prevalence and incidence. Results: HIV prevalence among pregnant women attending antenatal clinics (ANCs) remains the principal data source to inform trends in the epidemic. Other data sources are: less available, representative of a small section of the populati…	2006
000236421000002	HIV-1 pol mutation frequency by subtype and treatment experience: extension of the HIVseq program to seven non-B subtypes	Objective: HIVseq was developed in 2000 to make published data on the frequency of HIV-1 group M protease and reverse transcriptase (RT) mutations available in real time to laboratories and researchers sequencing these genes. Because most published protease and RT sequences belonged to subtype B, the initial version of HIVseq was based on this Subtype. As additional non-B sequences from persons w…	2006
000236421000010	96-week comparison of once-daily atazanavir/ritonavir and twice-daily lopinavir/ritonavir in patients with multiple virologic failures	Background: In BMS Study 045, once-daily (QD) atazanavir/ritonavir (ATV/RTV) demonstrated comparable efficacy and safety to twice-daily (BID) lopinavir/ritonavir (LPV/RTV) over 48 weeks in treatment-experienced patients. Results of extended follow-up to 96 weeks are presented. Methods: BMS Study 045 was an open-label, randomized, multi-national trial of HIV-infected patients with virologic failur…	2006
000236421000016	Evolutionary history of HIV-1 subtype B and F infections in Brazil	Objective: To reconstruct the onset date of the HIV-1 B and F epidemics in Brazil based on virus diversification over time. Design: We studied HIV-1 env V3 sequences (210nt) with a known sampling year isolated from HIV-1 positive patients from Brazil between 1989 and 1997: 101 subtype B sequences and 41 subtype F sequences. Methods: HIV-1 V3 env sequences were grouped by year of collection and th…	2006
000236426100009	Prevalence and correlates of HIV risk behaviors among drug users in China	This study examined the prevalence and correlates of HIV risk behaviors among 1,153 current drug users in China. Chi-squared tests of differences were used to test if drug users differed from non-users; logistic regression was used to identify behavior-specific risk factors. Results indicate that 60% of drug users injected drugs and more than one third shared needles. Compared to non-users, drug …	2006
000236450800004	The cost-effectiveness of an outreach clinical model in the management and prevention of gonorrhea and chlamydia among Chinese female sex workers in Hong Kong	Background: Social marginalization and stigmatization in usual medical care setting may refrain female sex workers (FSWs) from seeking usual medical care for sexually transmitted infections in Hong Kong. Goal. To evaluate the cost-effectiveness of using an outreach approach for treatment and prevention of gonorrhea and chlamydia among FSWs. Study Design: A decision tree was designed to simulate t…	2006
000236450800010	Human papillomavirus (HPV) detection among human immunodeficiency virus-infected pregnant Thai women: Implications for future HPV immunization	Background: Human immunodeficiency virus (HIV)-infected women are at increased risk for developing cervical cancer and for infection with human papillomavirus (HPV). Prophylactic vaccines targeting HPV types 16 and 18 are being evaluated for efficacy among young women. Goal: The goal was to assess the prevalence of HPV among HIV-infected pregnant women in Bangkok and to evaluate the need for prop…	2006
000236459100006	The impact of imperfect vaccines on the evolution of HIV virulence	A theoretical framework is proposed on which some hypotheses related to the impact of imperfect vaccines on the evolution of HIV virulence can be tested. For this, a linear increase of risk behaviour with vaccine efficacy is assumed. This is based on the hypothesis that people are prone to relax preventive measures by knowing that they and their partners are vaccinated and that this effect is mor…	2006
000236474300007	Drug resistance of HIV-1 protease against JE-2147 : I47V mutation investigated by molecular dynamics simulation	Anti-retroviral therapies for acquired immunodeficiency syndrome (AIDS) patients are at risk because of drug resistance that has been identified with a number of currently marketed drugs. HIV-1 protease (HIV-pr), a well-validated AIDS therapeutic target, undergoes various mutations leading to resistance such existing drugs. However, the molecular basis of drug resistance of HIV-pr is still not fu…	2006
000236484100010	Toxoplasmosis: beyond animals to humans	The parasitic zoonosis toxoplasmosis, which was poorly understood before the advent of the HIV epidemic, has become a major clinical problem worldwide. Humans acquire toxoplasmosis from cats,from consuming raw or undercooked meat and from vertical transmission to the foetus through the placenta during pregnancy. Studies of the unique environmental factors in various communities indicate the impor…	2006
000236488600007	Associations of poverty, substance use, and HIV transmission risk behaviors in three South African communities	The majority of the world's HIV infections occur in communities ravished by poverty. Although HIV/AIDS and poverty are inextricably linked, there are few studies of how poverty-related stressors contribute to HIV risk behavior practices. In this study, surveys were conducted in three South African communities that varied by race and socioeconomic conditions: people living in an impoverished Afric…	2006
000236488600009	Gender and HIV risk behavior among intravenous drug users in Sichuan Province, China	Using data from a community-based study of injection drug users (IDUs) in Sichuan Province in China, this study compared the level of HIV risk behavior (needle sharing and unsafe sex) amongst female and male IDUs, and examined the risk factors separately for these two groups. Five risk factors were examined in the analysis, including a lack of family support, having an IDU primary sex partner, ec…	2006
000236490100005	Initiation of antiretroviral therapy in advanced AIDS with active tuberculosis: clinical experiences from Thailand	Objectives: To study treatment outcomes of antiretroviral therapy (ART) initiated in advanced HIV-infected patients with active tuberculosis (TB). Methods: A retrospective cohort study was conducted in ART-naive HIV-infected patients who presented with active TB, CD4 < 200 cells/mu l, and had been initiated ART. ART, TB treatment and treatment outcomes of both HIV and TB were studied. Results: Th…	2006
000236520100003	Pharmacokinetic parameters of nevirapine and efavirenz in relation to antiretroviral efficacy	Optimal adherence is essential for successful antiretroviral therapy. We analyzed the relation between minimum plasma drug concentration (C-min) and total drug exposure over 24 hr (AUC(24)) with virologic failure for therapy-adherent patients in the nevirapine (NVP) and efavirenz (EFV) groups of the double nonnucleoside study (2NN), which compared the efficacy of NVP and/or EFV together with stav…	2006
000236529800004	Systematic review of the safety of trimethoprim-sulfamethoxazole for prophylaxis in HIV-infected pregnant women: Implications for resource-limited settings	Daily Prophylaxis with trimethoprim-sulfamethoxazole (TMP-SMZ) significantly decreases morbidity and mortality among people living with HIV Some clinicians are reluctant to use TMP-SMZ in pregnant and breastfeeding HIV-infected women because of concerns about the possible teratogenicity when used in the first trimester and about its potential to induce hyperbilirubinemia near term and during earl…	2006
000236538900005	Clinical and microbiological profile of microsporidial keratoconjunctivitis in southern India	Purpose: To report the clinical and microbiological profile of microsporidial keratoconjunctivitis in immunocompetent individuals in southern India. Design: Retrospective noncomparative case series. Participants: Nineteen cases of microsporidial keratoconjunctivitis diagnosed between January 2002 and December 2004 were studied. Methods: All medical and laboratory records of patients with infectio…	2006
000236557600017	Higher set point plasma viral load and more-severe acute HIV type 1 (HIV-1) illness predict mortality among high-risk HIV-1-infected African women	Background. There is limited information on the natural history of human immunodeficiency virus type 1 (HIV-1) infection in Africa, especially from individuals with well-defined dates of infection. We used data from a prospective cohort study of female sex workers in Mombasa, Kenya, who were followed up monthly from before the date of HIV-1 infection. Methods. Antiretroviral-naive women who had a…	2006
000236563600014	Kinetics of sedimentation rate, viral load and TNF-alpha in relation to HIV co-infection in tuberculosis	The kinetics of potential surrogate markers in HIV-positive (HIV+) and HIV-negative (HIV-), smear-positive tuberculosis (Tb+) patients in Gondar, Ethiopia (n = 60) was investigated. Clinical symptoms, sputum conversion, sedimentation rate (SR), HIV viral toad and serum levels of TNF-alpha were determined before and 8 weeks after treatment initiation. The co-infection rate of HIV was 45%. There we…	2006
000236579600009	A pilot project for the effective delivery of HAART in rural China	The purpose of this pilot study, conducted in rural Jilin Province in northeastern China, was to develop and test an infrastructure for the delivery of highly active antiretroviral therapy ( HAART) that might be applicable to other such areas across the country. Earlier attempts to provide antiretroviral therapy in rural areas met with mixed success in large measure because of social stigma, a la…	2006
000236581700001	Hepatitis B Virus infection in HIV-positive population in Brazil: results of a survey in the state of Mato Grosso and a comparative analysis with other regions of Brazil	Background: End-stage liver disease is currently a major concern among HIV-positive individuals due to co-infection with hepatotropic virus. Hepatitis C has been pointed out as a remarkable factor for that. More recently, hepatitis B virus (HBV) infection has also been found to play a role on liver disease in this population. HIV-HBV co-infection prevalence remains largely unknown in vast areas o…	2006
000236585200024	Is Kikuchi-Fujimoto disease a manifestation of systemic lupus erythematosus?	A 32-year-old woman presented with fever and swelling in the axillae of 2 months' duration, and erythema of the face, fluid-filled lesions on the trunk, oral ulcers, crusting of the lips, and redness and watering of the eyes for 3 days. The patient was initially diagnosed with tuberculous lymphadenitis and was given antituberculous treatment. One month later, she developed the present complaints …	2006
000236587000001	How much attention is needed towards men who sell sex to men for HIV prevention in India?	Background: HIV prevention in India has mostly focussed on heterosexual transmission. Data on homosexual transmission are not readily available from India. We therefore assessed the probability of acquiring and transmitting HIV for men who sell sex to men and compared this with women who sell sex in India. Methods: Sexual behaviour characteristics of 6661 men who have sex with men and 6648 women …	2006
000236632800004	Synthesis, anti-HIV and antitubercular activities of isatin derivatives	HIV is the most significant risk factor for many opportunistic infections like tuberculosis. In this study, we designed an isatinimino lead compound as a novel non-nucleoside reverse transcriptase inhibitor with antimycobacterial properties for the effective treatment of AIDS and AIDS-related tuberculosis. Among the compounds sythesized, 1-cyclopropyl-6-fluoro-8-methoxy-1,4-dihydro-4-oxo-7[[N-4-[…	2006
000236640500010	Boosted versus unboosted indinavir with zidovudine and lamivudine in nucleoside pre-treated patients: a randomized, open-label follow-up (HIV-NAT 005)	Introduction: The use of HIV protease inhibitors (Pis) in a ritonavir (RTV)-boosted form is now common. However, randomized data comparing boosted with unboosted PI strategies are scarce. Methods: This randomized, open-label trial compared indinavir (IDV) 800 mg three times daily with IDV/RTV 800/100 mg twice daily, both given with zidovudine (AZT)/lamivudine (3TC) twice daily in individuals with…	2006
000236649500006	Promoting sexual and reproductive health in early adolescence in South Africa and Tanzania: Development of a theory- and evidence-based intervention programme	Aims: Action to prevent the spread of HIV among young people in Sub-Saharan Africa is needed urgently. In order to be effective, such action should be theory and evidence based and carefully adapted to local cultures and contexts. The present article describes the organization, theoretical basis, and methodological approach of a project that aims at developing and evaluating school-based interven…	2006
000236659300001	Hoogsteen base-pairing revisited: Resolving a role in normal biological processes and human diseases	For a long time since the discovery of all alternative type of hydrogen bonding between adenine and thymidine, termed Hoogsteen base-pairing, its biological role remained elusive. Recent experiments provide compelling evidence that Hoogsteen base pairs manifest ill a gamut of nuclear processes encompassing gene expression, replication, recombination, and telomere length maintenance. All increasin…	2006
000236667900012	An algorithmic approach to intracranial mass lesions in HIV/AIDS	We developed a diagnostic and therapeutic algorithm for intracranial mass lesions in patients with HIV/AIDS that obviates the need for neurosurgical intervention. The approach is based upon CD4+ lymphocyte count, serum toxoplasma immunoglobulin G (IgG) serology, chest X-ray, routine lumbar puncture studies, cerebrospinal fluid (CSF) cytology, CSF adenosine deaminase or Mycobacterium tuberculosis …	2006
000236670700002	Inhibition of HIV-1 replication in human primary cells by a dolabellane diterpene isolated from the marine algae Dictyota pfaffii	We describe in this paper that the dolabellane diterpene 8,10,18-trihydroxy-2,6-dolabelladiene (3), isolated from the marine algae Dictyota pfaffii, inhibits the HIV-1 infection in human primary cells and tumor cell lines. We initially observed that compound 3 inhibited the activity of a purified HIV-1 enzyme reverse transcriptase (RT) in a dose-dependent manner, with an IC50 value of 16.5 +/- 4.…	2006
000236671400005	A schematic age-structured compartment model of the impact of antiretroviral therapy on HIV incidence and prevalence	A simple deterministic model is proposed to represent the basic aspects concerning the effects of different antiretroviral treatment schedules on HIV incidence and prevalence of affected populations. The model mimics current treatment guidelines applied in Brazil. However, the model does not intend to fit the data with any acceptable degree of accuracy since uncertainties on the values of the par…	2006
000236673400005	Has global HIV incidence peaked?		2006
000236678200003	Antifungal treatment of systemic candidiosis in intensive care unit	Hospital-acquired infections secondary to Candida have undergone a considerable recrudescence in the last decade. They still represent a substantial mortality rate, particularly in ICU patients. Their bad prognosis is mainly due to delay in treatment because of the difficulties involved in diagnosis. Clear indications for treatment resulting from an international consensus have not yet been estab…	2006
000236685700008	Determinants of rifampin, isoniazid, pyrazinamide, and ethambutol pharmacokinetics in a cohort of tuberculosis patients	Evaluation of sources of pharmacokinetic variation can facilitate optimization of tuberculosis treatment regimens by identification of avoidable sources of variation and of risk factors for low or high drug concentrations in patients. Our objective was to describe the pharmacokinetics of rifampin, isoniazid, pyrazinamide, and ethambutol in a cohort of tuberculosis patients established on first-li…	2006
000236694000008	Failure of standard antimicrobial therapy in children aged 3-59 months with mild or asymptomatic HIV infection and severe pneumonia	Objective To determine whether children aged 3-59 months with mild or non-symptomatic human immunodeficiency virus (HIV) infection and WHO-defined severe pneumonia have a higher failure rate than do HIV-uninfected children when treated with the standard WHO treatment of parenteral penicillin or oral amoxicillin. Methods This study was a planned sub-analysis of a randomized trial of 3-59-month-old…	2006
000236694000015	Supervision, monitoring and evaluation of nationwide scale-up of antiretroviral therapy in Malawi	Objective To describe the supervision, monitoring and evaluation strategies used to assess the delivery of antiretroviral therapy during nationwide scale-up of treatment in Malawi. Methods In the first quarter of 2005, the HIV Unit of the Ministry of Health and its partners (the Lighthouse Clinic; Medecins Sans Frontieres-Belgium, Thyolo district; and WHO's Country Office) undertook structured su…	2006
000236695000004	Inconsistent condom use among sexual workers in Ecuador: results from a behavior survey.	Objective. Whilst existing data suggests that the HIV epidemic in Ecuador is concentrated amongst men who have sex with men (MSM), there is very little available information on the situation of key populations, i.e. those most at risk of HIV infection and/or transmitting the infection. In particular, there is very little known about sex workers (SWs), their rate of condom use and other behaviors …	2006
000236713500013	Lower levels of HIV RNA in semen in HIV-2 compared with HIV-1 infection: implications for differences in transmission	Background and objectives: HIV-2 infection, in comparison with HIV-1, is characterized by lower plasma viral loads, slower CD4 cell count decline, decreased AIDS-related mortality, and lower rates of mother-to-child and sexual transmission. To gain further insight into why HIV-1 is more readily transmitted as compared with HIV-2, we analyzed semen and plasma HIV RNA levels in HIV-1 and HIV-2-posi…	2006
000236713500015	The costs and benefits of private sector provision of treatment to HIV-infected employees in Kampala, Uganda	Objectives: The objective of this study was to determine the financial incentives that companies have to treat HIV-infected employees, in a health care services company in Kampala, Uganda. Design: Cost-benefit analysis from the company's perspective of three interventions to treat HIV-infected employees. Methods: The costs and benefits of each intervention were compared with no intervention and w…	2006
000236713500023	HIV, syphilis, herpes simplex virus 2, and behavioral surveillance among conflict-affected populations in Yei and Rumbek, southern Sudan	Little is known about the HIV-epidemic in conflict-affected southern Sudan. During 2002-2003, we conducted behavioral and biological surveillance surveys and sequential sampling in antenatal clinics in Yei, Western Equatoria, and Rumbek, Bar-el-Ghazal. HIV prevalence among individuals aged 15-49 years ranged between 0.4% in Rumbek town and 4.4% in Yei town, and among pregnant women between 0.8 an…	2006
000236717300017	Systemic non-Hodgkin's lymphoma masquerading as Vogt-Koyanagi-Harada disease in an HIV-positive patient	A 29-year-old man presented with decreased visual acuity in both eyes secondary to exudative retinal detachment resembling Vogt-Koyanagi-Harada disease. Although fluorescein angiographic pictures supported the clinical findings, there was no choroidal thickening evident with ultrasonography. In 3 days he developed increased disc oedema with peripapillary haemorrhages in both eyes. Further evaluat…	2006
000236718700004	Ritonavir and fluticasone: Beware of this potentially fatal combination		2006
000236727700009	High rates of syphilis among STI patients are contributing to the spread of HIV-1 in India	Background: Recent syphilis outbreaks have raised concern regarding the potential enhancement of HIV transmission. The incidence of syphilis and its association with HIV-1 infection rates among a cohort of sexually transmitted infection (STI) clinic attendees was investigated. Methods: 2732 HIV-1 seronegative patients attending three STI and one gynaecology clinic, were enrolled from 1993 - 2000 …	2006
000236727700010	The HIV related risks among men having sex with men in rural Yunnan, China: a qualitative study	Objectives: To explore the characteristics and issues specific to HIV related risk behaviours among men who have sex with men (MSM) in rural China. Method: Qualitative study using semistructured in-depth interviews in Dali prefecture, Yunnan. 24 informants recruited through a local MSM network, snowballing and by word of mouth. The main outcome measures were themes identified as increased exposur…	2006
000236739400001	Reduced hematopoietic toxicity, enhanced cellular uptake and altered pharmacokinetics of azidothymidine loaded galactosylated liposomes	In order to target liposomes to the lectin receptors present on macrophages, galactosylated liposomes were prepared and characterized in vitro. O-palmitoylgalactose (OPG) for liposomal coating was synthesized by esterification of galactose with palmitoyl chloride. The galactose binding Ricinus communis lectin was employed as a model system for the determination of in vitro ligand binding capacity…	2006
000236741200003	Evaluation of HIV-1 p24 antigenemia and level of CD8(+)CD38(+) T cells as surrogate markers of HIV-1 RNA viral load in HIV-1-infected patients in Dakar, Senegal	Alternative, affordable, and simple assays to monitor antiretroviral therapy (ART) in resource-poor settings are needed. We have evaluated and compared a heat-denatured (HD) HIV p24 amplified enzyme-linked immunosorbent assay from Perkin-Elmer and CD38(+)CD8(+) T-cell levels, determined by flow cytometry, for their capacity to predict viral load (VL) in HIV-1-infected patients from Senegal. Media…	2006
000236741200004	Safe treatment interruptions in patients with nadir CD4 counts of more than 350 cells/mu L - A randomized trial	Objective: To evaluate clinical, immunologic, and virologic performance of patients with nadir CD4 counts of > 350 cells/mu L upon treatment interruption. Design: Randomized, open-label clinical trial of 48 weeks' duration. Methods: Patients on effective highly active antiretroviral therapy, with nadir CD4 counts of > 350 cells/mu L and peak vital loads of < 50,000 copies/mL were randomized to co…	2006
000236741200015	Mortality in HIV-infected and uninfected children of HIV-infected and uninfected mothers in rural Uganda	Objective: To estimate 2-year mortality rates in HIV-1-infected and uninfected infants born to HIV+ and HIV- mothers. Methods: Data are from a prospective study in rural Rakai District, Uganda. Infant HIV status (determined by polymerase chain reaction) was evaluated at I to 6 weeks postpartum and during breastfeeding, and maternal HIV viral load and CD4 levels were measured at the postpartum vis…	2006
000236741200017	Acceptability of routine HIV testing ("opt-out") in antenatal services in two rural districts of Zimbabwe	Low uptake of prevention of mother-to-child transmission of HIV (PMTCT) services in resource-limited settings requires new approaches to prevent missed opportunities. Routine HIV testing ("opt-out" testing) in antenatal care (ANC) should be considered. An exploratory cross-sectional survey was conducted in 6 PMTCT sites in rural Zimbabwe. Women who had attended ANC in health centers where PMTCT w…	2006
000236747600009	Evaluation of a low-cost method, the guava EasyCD4 assay, to enumerate CD4-positive lymphocyte counts in HIV-Infected patients in the United States and Uganda	Objective: To evaluate the EasyCD4 assay, a less expensive method to enumerate CD4(+) lymphocytes, in resource-limited settings. Design: Cross-sectional study conducted in the United States and Uganda. Methods: We compared CD4(+) cell counts obtained on replicate samples from HIV-infected patients by the EasyCD4 assay, a microcapillary flow-based system, and by standard flow cytometry or FACSCoun…	2006
000236747600010	A comparison of genital HIV-1 shedding and sexual risk behavior among Kenyan women based on eligibility for initiation of HAART according to WHO guidelines	Background: Guidelines for initiating antiretrovirals are based oil markers of advanced disease and are not directly linked to markers of HIV-1 transmission such as viral shedding. Methods: We evaluated genital HIV-1 shedding and risk behavior among 650 antiretroviral-naive women stratified by WHO criteria for initiating antiretrovirals based on CD4 Count and symptoms. Results: Genital HIV-1 conc…	2006
000236747600017	Molecular epidemiology of HIV-1 infection in a small Brazilian county - Usefulness of envelope and polymerase sequences to epidemiologic studies	Objective: The AIDS epidemic in Brazil is spreading from the large urban centers to small counties and the innermost parts of the country; however, data on the features of HIV-1 infection in these places are scarce. To study the routes of H1V-1 spread and assess the existence of transmission networks in such a setting, we performed a genetic analysis of viral sequences from the small county of Mi…	2006
000236747600018	Sexually transmitted infection services as a component of HIV care - Findings of a demonstration project among HIV-infected women in Thailand	Objectives: As Thailand scales Lip its antiretroviral treatment program, the role of sexually transmitted infection (STI) services to prevent HI V transmission has not been addressed. We provided STI services for HIV-infected women as a component of HIV care and assessed STI prevalence and risk behaviors. Methods: HIV-infected women attending an infectious disease clinic and an STI clinic in Bang…	2006
000236757600001	CD4 cell count recovery among HIV-infected patients with very advanced immunodeficiency commencing antiretroviral treatment in sub-Saharan Africa	Background: Patients accessing antiretroviral treatment ( ART) programmes in sub-Saharan Africa frequently have very advanced immunodeficiency. Previous data suggest that such patients may have diminished capacity for CD4 cell count recovery. Methods: Rates of CD4 cell increase were determined over 48 weeks among ART-nave individuals ( n = 596) commencing ART in a South African community-based AR…	2006
000236770500017	Weekly rifapentine/isoniazid or daily rifampin/pyrazinamide for latent tuberculosis in household contacts	Rationale: Treatment of latent tuberculosis (TB) infection with weekly rifapentine and isoniazid is a potentially effective alternative to current therapies. Objectives: To compare the efficacy of weekly rifapentine/isoniazid to daily rifampin/pyrazinamide in preventing TB in household contacts of patients with pulmonary TB in Brazil. Methods: Contacts of patients with TB were randomized to rifap…	2006
000236774500002	Fluorogenic LUX primer for quantitation of HIV-1 by real-time RT-PCR	Measurement of HIV-1 viral load in plastria is ail important marker of disease progression and efficacy of antiretroviral therapy. Real-time polymerase chain reaction (PCR) offers ail opportunity to develop more affordable alternative viral load assays. This article reports oil the development of a novel real-time reverse-transcriptase (RT)-PCR assay for quantitation of HIV-1 RNA copies. This ass…	2006
000236778300002	Substance use, sexual risk, and violence: HIV prevention intervention with sex workers in Pretoria	This paper describes an HIV prevention intervention designed in the US that was adapted and implemented in South Africa. Using an experimental design, 93 women who reported recent substance use and sex trading were randomly assigned to a modified Standard HIV intervention or to a Woman-Focused HIV prevention intervention. Eighty women completed the one-month follow-up interview. Participants repo…	2006
000236781100016	HIV infection and shoulder pain: a challenging case	With better understanding of the pathogenesis of AIDS and the advent of anti-retroviral medications, patients with HIV are living longer and the probability that they will suffer musculoskeletal complications are increasing. There is a vast array of musculoskeletal impairments including rheumatologic, infectious, and non-infectious conditions. We report a 53-year-old man with longstanding shoulde…	2006
000236790900003	Sexuality of 16-to 17-year-old South Africans in the context of HIV/AIDS	The aim of this study was to better understand the sexuality of youth in the context of HIV/ AIDS in South Africa. Participants (400 male and 400 female 16- and 17- year-olds) 400 were from rural and 400 from urban areas, and almost all were of African descent. Results indicate that two-thirds of the girls and more than half of the boys had had sexual intercourse and had petted. Almost half of th…	2006
000236794200002	Synthesis and RT inhibitory activity evaluation of new pyrimidine-based seco-nucleosides	Eleven new 3',4'-seco acyclic nucleosides (4-14) were prepared by nucleophilic substitution of protected pyrimidine bases on ethyl 3,3-diethoxypropanoate (3). Structures were characterized spectroscopically and a brief analysis of their conformation in solution was performed by the vicinal coupling constants (3)J(H2'aH3') and (3)(JH2'bH3'). In solid state, compound 6 forms a homodimer linked by h…	2006
000236822400005	Limited penetration of lopinavir and ritonavir in the genital tract of men infected with HIV-1 in Brazil	The concentrations of lopinavir and ritonavir in seminal and blood plasma and the seminal human immunodeficiency Virus (HIV) viral load were quantified by HPLC and the Nuclisens (R) assay, respectively, in a cross-sectional study of 16 HIV-1-infected Brazilian men under stable treatment with a lopinavir/ritonavir containing antiretroviral regimen. Semen and blood samples were collected on 2 occas…	2006
000236841300012	Spousal abuse against women and its consequences on reproductive health: A study in the urban slums in Bangladesh	Objectives: Spousal violence is common and results in costly problems both for society and for the reproductive health of women. Despite the recognition that violence may be associated with serious consequences for women's reproductive health, our understanding of the relationship between the two remains limited. In this study, we assessed the association between spousal violence and women's repr…	2006
000236866400003	Disruption of glial function enhances electroacupuncture analgesia in arthritic rats	Activated glia play a major role in mediating behavioral hypersensitive state following peripheral inflammation. Electroacupuncture is well known to relieve persistent inflammatory pain. The present study was undertaken to examine whether fluorocitrate, a glial metabolic inhibitor, could synergize electroacupuncture antagonizing thermal hyperalgesia and mechanical allodynia evoked by ankle joint …	2006
000236870300001	Formulation and in vitro, in vivo evaluation of extended-release matrix tablet of zidovudine: Influence of combination of hydrophilic and hydrophobic matrix formers	The aim of the present study was to prepare and characterize extended-release matrix tablets of zidovudine using hydrophilic Eudragit RLPO and RSPO alone or their combination with hydrophobic ethyl cellulose. Release kinetics was evaluated by using United States Pharmacopeia (USP)-22 type I dissolution apparatus. Scanning electron microscopy was used to visualize the effect of dissolution medium …	2006
000236897500009	Enrolling women into HIV preventive vaccine trials: An ethical imperative but a logistical challenge		2006
000236897500022	How to take HIV antiretroviral medications on time without a watch in rural Uganda		2006
000236911800021	Opiate addiction in China: current situation and treatments	Background Historically, China has had extraordinarily high rates of opiate dependence. These rates declined drastically following the 1949 revolution; however, opiate abuse has re-emerged in the late 1980's and has spread quickly since then. Aims To describe the current situation of opiate addiction and treatments in China and make some suggestions. Design A descriptive study based on literature…	2006
000236913400030	Effect of co-trimoxazole prophylaxis, antiretroviral therapy, and insecticide-treated bednets on the frequency of malaria in HIV-1-infected adults in Uganda: a prospective cohort study	Background HIV-1 and malaria are common infections in Africa, and cause substantial morbidity and mortality. HIV infection has been associated with an increased incidence of malaria, and more severe disease. Our aim was to assess the effect of antiretroviral treatment (ART) on the frequency of clinical malaria in people with HIV, and to measure the additive effects of co-trimoxazole (trimethoprim…	2006
000236920400008	Growth of human immunodeficiency virus-uninfected children exposed to perinatal zidovudine for the prevention of mother-to-child human immunodeficiency virus transmission	Background: Perinatal human immunodeficiency virus (HIV) prevention programs have been implemented in several Countries, and many children have been or will be exposed to antiretrovirals in utero and during their first weeks of life. Although reducing substantially the number of infected children, the potential adverse consequences of these treatments on the health of HIV-uninfected children need…	2006
000236920400016	Low immunologic response to highly active antiretroviral therapy in naive vertically human immunodeficiency virus type 1-infected children with severe immunodeficiency	We conducted a retrospective study to analyze the CD4(+) recovery of naive vertically human immunodeficiency virus-infected children with severe immunodeficiency who were followed up during at least 4 years of receiving highly active antiretroviral therapy (HAART). Children with baseline CD4(+) of < 15% did not reach a mean CD4(+) of >= 25% after the 4th year on HAART. We conclude that starting H…	2006
000236926800004	Successful miltefosine treatment of post-kala-azar dermal leishmaniasis occurring during antiretroviral therapy	The first two patients to be treated with miltefosine for post-kala-azar dermal leishmaniasis (PKDL) are reported. One was a 26-year-old Ethiopian man who had been treated with sodium stibogluconate, for relapsing visceral leishmaniasis (VL), four times between August 2002 and March 2004. In January 2004 this patient was found to be seropositive for HIV and began antiretroviral treatment with sta…	2006
000236926800008	Failure of twice-weekly iron supplementation to increase blood haemoglobin and serum ferritin concentrations: results of a randomized controlled trial	In order to increase the intestinal absorption of iron whilst simultaneously minimising the side-effects and thus increasing compliance, once- or twice-weekly, instead of daily, iron supplementation has been widely recommended. In a randomized, placebo-controlled, double-blind study in western Kenya, a tablet of ferrous dextran (containing 60 mg elemental iron) or an identical-looking placebo tab…	2006
000236931700023	Protective effect of Bacillus Calmette-Guerin (BCG) vaccination in children with extra-pulmonary tuberculosis, but not the pulmonary disease - A case-control study in Rosario, Argentina	A hospital-based case-control study was carried out at the Vilela Children's Hospital in Rosario, Argentina, to measure the protection conferred by BCG vaccination against tuberculosis (TB). The study included 148 newly diagnosed cases of TB (75 males and 73 females, mean age 3.34 +/- 2.97 years, S.D.). 134 of them with Pulmonary TB and 14 cases with extra-pulmonary disease. Controls (425 males a…	2006
000236931900010	Prevalence of protective antibody against hepatitis B virus in HIV-infected children with immune recovery after highly active antiretroviral therapy	HIV-infected children had a lower seroconversion rate to hepatitis B immunization and a more rapid antibody decline when compared to healthy children. Whether re-immunization or additional booster dose is necessary after immune recovery remains unknown. This study was conducted to determine the prevalence of hepatitis B virus protective antibody in HIV-infected children with immune recovery after…	2006
000236943200036	Acceptability of human immunodeficiency virus testing in patients with invasive cervical cancer in Kenya	Invasive cervical cancer (ICC) is common in areas where human immunodeficiency virus (HIV) is also prevalent. Currently, HIV seroprevalence as well as acceptability of HIV testing in ICC patients in Kenya is unknown. The objective of this study was to determine the acceptability of HIV testing among patients with ICC. Women with histologically verified ICC at Kenyatta National Hospital participat…	2006
000236954600004	Controversies in the use of nevirapine for prevention of mother-to-child transmission HIV	The use of nevirapine to prevent mother-to-child transmission of HIV has been controversial. Claims of high rates of toxicity have not been confirmed in clinical trials or extensive programme experience of use of the regimen. Whilst single-close nevirapine can reduce transmission rates to similar to 10-15%, this can be halved by the addition of single-dose nevirapine to short-course regimens of z…	2006
000236956200004	A sensitive in-house RT-PCR genotyping system for combined detection of plasma HIV-1 and assessment of drug resistance	Quantification of the viral burden and identification of drug resistant mutations are important laboratory tools in the management of HIV-1 infected patients. However, widespread use of assays for viral load determination and genotyping is still hampered by the high cost. Here, an in-house RT-PCR-sequencing assay for HIV-1 drug resistance monitoring with the potential to be used both as a qualita…	2006
000236962700004	What determines cross-country access to antiretroviral treatment?	Despite the recent international effort to expand access to highly active antiretroviral therapy (HAART) in developing countries, its coverage still varies significantly from country to country and is strongly correlated with per capita income. However, regional and political variables are also important. Cross-country regressions indicate that, controlling for political and economic characterist…	2006
000236989800023	The effect of impulsive control strategy in HIV/AIDS model	In this paper, an impulsive control strategy in HIV/AIDS model with nonconstant contact rate is presented. The stability of an infection-free periodic solution is analyzed. Theoretical results show that under a planned control the system converges to a stable periodic solution with the number of the HIV infected and the AIDS individuals equal to zero. Further, the global stability of an infection…	2006
000236994400010	Genital HIV-1 viral load is correlated with blood plasma HIV-1 viral load in Brazilian women and is reduced by antiretroviral therapy	Context: Cervicovaginal secretions represent the primary vehicle in mother to infant and sexual HIV-1 transmission. Understanding the viral dynamics in this compartment is important to improve interventions to decrease HIV transmission. Objectives: To evaluate the correlation of HIV-1 blood plasma viral load and cervicovaginal HIV-1 viral toad and the effect of antiretroviral therapy (ART) on cer…	2006
000237005400012	Delivery of the HIV-1 Tat protein to dendritic cells by the CyaA vector induces specific Th1 responses and high affinity neutralizing antibodies in non human primates	The human immunodeficiency virus type 1 (HIV-1) Tat is a key protein playing a major role in the infectivity of the virus. Thus, HIV-Tat based vaccines have been proposed as an attractive option to treat AIDS. Recently, we have shown that the recombinant detoxified adenylate cyclase (CyaA) from Bordetella pertussis carrying HIV-Tat (CyaA-E5-Tat), targets dendritic cells (DCs) and induces specific…	2006
000237024900001	Clinical trial comparing efficacy and safety of four highly active antiretroviral therapy (HAART) in antiretroviral-naive treatment with advanced HIV infection	Background. Comparison of efficacy and safety of four highly active antiretroviral therapy regimens (HAART) including two nucleoside analogues (NA) and a protease inhibitor (PI) in HIV positive patients with advanced infection and antiretroviral naive. Patients and methods. Multicenter, randomized and open labeled clinical trial in ten community hospitals of Castilla-La Mancha and Madrid. Regimen…	2006
000237025400027	The failure of HIV prevention is South Africa's biggest health crisis		2006
000237025400034	Rapid scale-up of a community-based HIV treatment service - Programme performance over 3 consecutive years in Guguletu, South Africa	Background. Despite rapid expansion of antiretroviral therapy (ART) in sub-Saharan Africa there are few longitudinal data describing programme performance during rapid scale-up. Methods. We compared mortality, viral suppression and programme retention in 3 consecutive years of a public sector community-based ART clinic in a South African township. Data were collected prospectively from establishm…	2006
000237029000012	A randomized trial of audio computer and in-person interview to assess HIV risk among drug and alcohol users in Rio De Janeiro, Brazil	This study compares drug patterns and prevalence of risk behaviors in a randomized trial using two methods of administration, Audio Computer-Assisted Self-Interview (ACASI) and Interviewer-Administered Questionnaire (IAQ), among drug users seeking treatment in a drug treatment center. We randomized 735 participants: 367 to ACASI and 368 to IAQ. No significant difference in sociodemographic variab…	2006
000237043500005	Recommended dose for repair of serum vitamin A levels in patients with HIV infection/AIDS may be insufficient because of high urinary losses	Objective: Retinol deficiency is quite frequent in the population of human immunodeficiency virus (HIV)-infected individuals. Serum retinol levels of less than 1.05 mu mol/L determine a 3.5 to five times higher death risk. However, studies evaluating the efficacy of retinol supplementation in HIV-seropositive individuals have reported conflicting results. The World Health Organization recommends …	2006
000237047000003	Synthesis and activity of an octapeptide inhibitor designed for SARS coronavirus main proteinase	The outbreak of SARS, a life-threatening disease, has spread over many countries around the world. So far there is no effective drug for the treatment of SARS. Stimulated by the binding mechanism of SARS-CoV M-pro with the octapeptide AVLQSGFR reported recently as well as the "Chou's distorted key" theory, we synthesized the octapeptide AVLQSGFR for conducting various biochemical experiments to i…	2006
000237049700010	High incidence of adverse reactions to initial antiretroviral therapy in Brazil	A concurrent prospective study was conducted from 2001 to 2003 to assess factors associated with adverse reactions among individuals initiating antiretroviral therapy at two public referral HIV/AIDS centers in Belo Horizonte, MG, Brazil. Adverse reactions were obtained from medical charts reviewed up to 12 months after the first antiretroviral prescription. Cox proportional hazard model was used …	2006
000237053300008	Pneumococcal coinfection with human Metapneumovirus	Background. Infection with the newly discovered human metapneumovirus (hMPV) may lead to hospitalization of children with lower respiratory tract infection (LRTI), although the pathogenesis thereof remains to be elucidated. Methods. This hypothesis-generating study involved a cohort of children randomized to receive 9-valent conjugate pneumococcal vaccine or placebo and who were tested for hMPV i…	2006
000237084300010	Viral nephropathy	Viral infections can cause many glomerular diseases. The diagnostic criteria for virus-related nephropathy include detailed clinical and laboratory data, and tissue molecular analysis. Several mechanisms are involved in the pathogenesis of virus-related nephropathy, including tropism of the virus in the kidney, induction of abnormal immune complexes, direct cytopathogenic effects, and multiorgan …	2006
000237096500010	In vitro activities of new and conventional antimycotics against fluconazole-susceptible and non-susceptible Brazilian Candida spp. isolates	The substantial increase in the rate of azole resistant Candida spp. yeast infections has become a serious treatment problem requiring new and more active antifungal agents. In this study, the in vitro activities of ravuconazole and albaconazole were compared with those of amphotericin B, flucytosine, itraconazole and fluconazole against 162 Brazilian isolates of Candida spp. from which 48 isolat…	2006
000237101300007	Anti-herpes virus activity of Dunbaria bella prain	The herpes inhibitory effect of Dunbaria bella Prain (Fabaceae), a Thai medicinal plant traditionally used to treat viral infections was investigated. Using a bioassay-guided fractionation procedure, tertiary fractionation of a dichloromethane-methanol plant extract afforded a partially purified fraction (Fr.372) equally active against replication of herpes simplex virus (HSV) types 1 and 2. The …	2006
000237101300039	Anti-HIV-1 activities of extracts from the medicinal plant Rhus chinensis	Rhus chinensis, a species used in folk medicine by Chinese native people, the anti-HIV-1 activities of the petroleum ether, ethyl acetate, butanol and aqueous extract of Rhus chinensis, named as RC-1, RC-2, RC-3 and RC-4, respectively, was evaluated. The petroleum ether extract RC-1 can inhibit the syncytium formation and HIV-1 p24 antigen at non-cytotoxic concentrations, the 50% effective concen…	2006
000237101300046	Anti-HIV-1 protease- and HIV-1 integrase activities of Thai medicinal plants known as Hua-Khao-Yen	Ethanolic- and water extracts from five species of Thai medicinal plants known as Hua-Khao-Yen were tested for their inhibitory effects against HIV-1 protease (HIV-PR) and HIV-1 integrase (HIV-1 IN). The result revealed that the ethanolic (EtOH) extract of Smilax corbularia exhibited anti-HIV-1 IN activity with an IC50 value of 1.9 mu g/ml, followed by the water extract of Dioscorea birmanica (IC…	2006
000237118500028	Scaling up of highly active antiretroviral therapy in a rural district of Malawi: an effectiveness assessment	Background The recording of outcomes from large-scale, simplified HAART (highly active antiretroviral therapy) programmes in sub-Saharan Africa is critical. We aimed to assess the effectiveness of such a programme held by Medecins Sans Fronteires (MSF) in the Chiradzulu district, Malawi. Methods We scaled up and simplified HAART in this programme since August, 2002. We analysed survival indicator…	2006
000237119200001	Patterns of HIV prevalence and HIV risk behaviors among injection drug users prior to and 24 months following implementation of cross-border HIV prevention interventions in Northern Vietnam and Southern China	In 2002, we implemented a 4-year HIV prevention intervention for injection drug users (IDUs) in Lang Son Province, Vietnam, and Ning Ming County, Guangxi Province, China, a cross-border region seriously affected by intertwined epidemics of heroin injection and HIV infection. The interventions involve peer education on HIV risk reduction and provision of new needles/syringes through direct distrib…	2006
000237127700011	Ultrasensitive quantitative HIV-1 p24 antigen assay adapted to dried plasma spots to improve treatment monitoring in low-resource settings	Background: Our group has previously developed a quantitative and Ultrasensitive HIV-1 p24 antigen assay that is inexpensive, easy-to-perform, and can be carried out in low-resource settings. Since antiretroviral therapies are becoming more accessible in resource-constrained countries, methods to assess HIV-1 viraemia are urgently needed to achieve a high standard of care in HIV-1 management. Obj…	2006
000237131800004	Are viral-encoded microRNAs mediating latent HIV-1 infection?	The Human Immunodeficiency Virus type 1 (HIV-1), a member of the lentivirus subfamily, infects both dividing and nondividing cells and, following reverse transcription of the viral RNA genome, integrates into the host chromatin where it enters into a latent state. Many of the factors governing viral latency remain unresolved and current antiviral treatment regimens are largely ineffective at elim…	2006
000237148000004	Reasons for condom use among young people in KwaZulu-Natal: Prevention of HIV, pregnancy or both?	CONTEXT: High levels of HIV/AIDS and unwanted pregnancy among young people ore urgent public health problems in South Africa. Studies among youth have generally focused on protection against one or the other of these risks, but not both. METHODS: Data collected in 2001 from 2,067 sexually active men and women aged 15-24 in KwaZulu-Natal were examined in bivariate and multivariate analyses to asse…	2006
000237155300028	Biological characterization of human immunodeficiency virus type 1 subtype C protease carrying indinavir drug-resistance mutations	Human immunodeficiency virus type 1 subtype C isolates belong to one of the most prevalent strains circulating worldwide and are responsible for the majority of new infections in the sub-Saharan region and other highly populated areas of the globe. In this work, the impact of drug-resistance mutations in the protease gene of subtype C viruses was analysed and compared with that of subtype B count…	2006
000237169700001	Movement disorders in Latin America	The authors review some particularities of movement disorders (MDs) in the ethnically diverse population of Latin America. Although idiopathic diseases are evenly prevalent, access to treatment encounters difficulties that are worth discussing. Infectious-parasitic diseases observed throughout the continent occasionally present as MDs, and will be individually reviewed. Inherited MDs with regiona…	2006
000237180400002	Neurological disease in HIV-infected patients in the era of highly active antiretroviral treatment: a Brazilian experience	To study characteristics of neurological disorders in HIV/AIDS patients and their relationship to highly active antiretroviral treatment, a cross-sectional study was conducted in an infectious disease public hospital in Belo Horizonte, Brazil, between February 1999 and March 2000. Of the 417 patients enrolled, neurological disease was observed in 194 (465%) and a new AIDS-defining neurological ev…	2006
000237181400002	Assessing HIV resistance in developing countries: Brazil as a case study	Increased transmission of resistant HIV has been raised as a potential consequence of expanded access to antiretroviral therapy. We review how limitations in resources and health care infrastructure may impact the transmission of resistant HIV, and we examine data from Brazil as a case study. We introduce a biological and clinical framework to identify the major determinants of transmitted resist…	2006
000237181800017	Chronic disseminated cutaneous histoplasmosis in an immunocompetent individual - a case report	A 45-year-old woman from central India reported to clinic with multiple swellings on the face and neck. She had red patches on her forearms and trunk, but there was a predominance of lesions on the face and neck. On examination, her face showed multiple, succulent, erythematous plaques which were mildly pruritic ( Fig. 1). There was no discharge. There were also some scattered erythematous papule…	2006
000237196600001	HIV-1 subtype C in vitro growth and coreceptor utilization	Human immunodeficiency virus type I Subtype C (HIV-IC) accounts for about 50% of all HIV infections in the pandemic and is the predominant subtype in the heavily burdened region of southern Africa. HIV-1C possesses unique genetic and phenotypic features that might be associated with biological differences compared to other subtypes. Here, we generated virus isolates from individuals at different …	2006
000237196600012	Increased HIV-DNA load in CCR5-negative lymphocytes without viral phenotypic change	We have previously described a selective increase in HIV-DNA content in CCR5-negative lymphocytes from late stage HTV-infected patients. Here, we show that this increase occurred even in the absence of viral phenotypic switching from CCR5- to CXCR4-tropic. This leads us to hypothesize that early and late CCR5-tropic viruses might be different in the ability to infect CCR5-low or -negative cells. …	2006
000237208500017	Vaginal safety after use of a bioadhesive, acid-buffering, microbicidal contraceptive gel (ACIDFORM) and a 2% nonoxynol-9 product	Background: ACIDFORM is a microbicidal and contraceptive candidate with strong buffering capacity. Methods: This was a Phase I blinded, randomized and crossover clinical study on two products, ACIDFORM and a commercial nonoxynol-9 (N-9) product (2%), evaluating their vaginal safety in 20 couples aged between 19 and 45 years. The women had regular menses, underwent previous tubal ligation, were no…	2006
000237213900005	Comparative bioavailability of a generic capsule formulation of the reverse transcriptase inhibitor efavirenz and the innovator product	Objective: Efavirenz is a non-nucleoside reverse transcriptase inhibitor (NNRTI) that has been used successfully for more than a decade to treat human immunodeficiency virus (HIV) infection. The objective of the current study was to determine the bioequivalence between a generic capsule formulation of efavirenz and the innovator product. Material and methods: A total of 41 healthy subjects (34 ma…	2006
000237215500012	The effects of religious affiliation on sexual initiation and condom use in Zambia	Purpose: To determine whether religious affiliation reduces HIV risk among young women in Zambia, and to examine the effects of religious affiliation on sexual initiation and on condom use during first Sexual experience. Methods: Data from a representative probability sample of 5534 women aged 13-20 years was analyzed. The instrument included questions on sexual initiation, condom use during firs…	2006
000237216500008	Clinical presentation among HIV-infected and non-infected adults with community acquired pneumonia in Nairobi	SETTING: Risk factors for mortality in hospitalized patients with community-acquired pneumonia (CAP) are well known. There are limited data on prognostic indicators among out-patients. OBJECTIVE: To compare the clinical presentation, outcome and prognostic factors for clinical improvement in human immunodeficiency virus (HIV) infected and non-HIV-Infected out-patients with CAP. METHODOLOGY: Adult…	2006
000237216500009	Screening for tuberculosis prior to isoniazid preventive therapy among HIV-infected gold miners in South Africa	SETTING: Human immunodeficiency virus (HIV) clinic for employees of a gold mine, Free State, South Africa. OBJECTIVE: To evaluate the process of screening for active tuberculosis (TB) prior to commencing TB preventive therapy in HIV-infected individuals. DESIGN: Cross-sectional study comparing performance of various combinations of screening tests for TB against a gold standard diagnosis of TB ba…	2006
000237225500009	Analysis of HIV-1CRF_01 A/E protease inhibitor resistance: Structural determinants for maintaining sensitivity and developing resistance to atazanavir	A series of HIV-1 protease mutants has been designed in an effort to analyze the contribution to drug resistance provided by natural polymorphisms as well as therapy-selective (active and non-active site) mutations in the HIV-1 CRF_01 A/E (AE) protease when compared to that of the subtype B (B) protease. Kinetic analysis of these variants using chromogenic substrates showed differences in substra…	2006
000237244500002	HIV-1-based defective lentiviral vectors efficiently transduce human monocytes-derived macrophages and suppress replication of wild-type HIV-1	Background Human monocytes play an important role in mediating human immunodeficiency virus type 1 (HIV-1) infection of the central nervous system (CNS), and monocytes-derived macrophages (MDM) represent a major viral reservoir within the brain and other target organs. Current gene transduction of MDM is hindered by a limited efficiency. In this study we established a lentiviral vector-based tech…	2006
000237246700005	Revisiting the role of neutralizing antibodies in mother-to-child transmission of HIV-1	We analyzed the association between mother-to-child transmission (MTCT) of human immunodeficiency virus type 1 (HIV-1) and maternal neutralizing antibodies to heterologous primary isolates of various HIV-1 clades, to test the hypothesis that protective antibodies are those with broad neutralizing activity. Our study sample included 90 Thai women for whom the timing of HIV-1 transmission ( in uter…	2006
000237272300003	Alterations in serum levels of trace elements in tuberculosis and HIV infections	Objective: To evaluate serum concentrations of trace elements in tuberculosis (TB) patients with or with out human immunodeficiency virus (HIV) coinfection before and after anti-TB chemotherapy. Subjects: A total of 155 TB patients, 74 of which were coinfected with HIV, and 31 healthy controls from Gondar, Ethiopia. Methods: Serum levels of copper, zinc, selenium and iron were determined using an…	2006
000237296000011	High diversity of HIV type 1 in Algeria	We have sequenced different genes of HIV-1 strains from infected individuals recruited in various geographic parts of Algeria; phylogenetic trees were constructed yielding molecular characterization of these strains. Subtype B accounts for 56% of the samples studied and is therefore the predominant subtype, particularly in the north part of the country; but there is a high diversity of the virus …	2006
000237301200005	Trends in production, trafficking, and consumption of methamphetamine and cocaine in Mexico	Over the past decade, Mexico has experienced a significant increase in trafficking of cocaine and trafficking and production of methamphetamine. All estimated 70% of United States cocaine originating in South America passes through the Central America-Mexico corridor. Mexico-based groups are now believed to control 70%-90% of methamphetamine production and distribution in the United States. Incre…	2006
000237303200006	Epidemiology of human immunodeficiency virus, viral hepatitis (B and c), Treponema pallidum, and human T-cell lymphotropic I/II virus among men who have sex with men in Buenos Aires, Argentina	Background: Human immunodeficiency virus (HIV) and sexually transmitted infections (STI) are prevalent among men who have sex with men (MSM). Goal: To estimate the prevalence of HIV and STIs in this group. Study: A total of 694 MSM were tested for HIV, hepatitis B (HBV), hepatitis C (HCV), human T-cell lymphotropic (HTLV-I/II) viruses and Treponema pallidum infection. Results: HIV, HBV, and T pal…	2006
000237309500009	Altered functional status of the hypothalamic dopaminergic tone in patients with chronic graft-versus-host disease after allogeneic hematopoietic stem cell transplantation: A pilot study	We compared the functional status of the hypothalamic dopaminergic tone in patients given an allogeneic hematopoietic stem cell transplantation (allo-HSCT) with chronic graft-versus-host disease (GVHD) with that observed in patients with allo-HSCT without chronic GVHD and in healthy controls. The effect of acute dopaminergic blockade with intravenous metoclopramide on serum prolactin (PRL) concen…	2006
000237311000015	Disseminated Kikuchi-Fujimoto disease: a case report	Subacute necrotizing lymphadenitis or Kikuchi-Fujimoto disease is a benign pathological entity diagnosed chiefly in young adults. We report a case in a 20-year-old woman who presented with swollen lymph nodes and a fever. Disseminated lymphadenopathy with nodes measuring up to 6 cm in diameter was found upon physical examination. The erythrocyte sedimentation rate was elevated to 40 mm/h and the …	2006
000237317200020	Serological markers of pulmonary tuberculosis and of response to anti-tuberculosis treatment in a patient population in Guinea	The aim of the study was to evaluate serological correlates of active tuberculosis and of response to antituberculosis treatment in a cohort of HIV-negative patients with pulmonary tuberculosis studied at diagnosis and during treatment at the Service de Pneumo-Phtisiologie, Centre Hospitalier-Universitaire Ignace Deen, Conakry, Republic of Guinea. Two similar cohorts of HIV-negative healthy house…	2006
000237345700023	AIDS-related knowledge, attitude, and behavior among, adolescents in Zambia	This paper presents the results of focus group discussions with three groups of adolescents: eighth grade boys, seventh grade girls, and female adolescent. sex workers who are not in school. We asked participants to discuss topics such as the use of contraceptives, traditional methods to prevent HIV infection, sexual abuse by family members, and the use of health services. The results indicate th…	2006
000237365300005	Randomized, double-blind study of emtricitabine (FTC) plus clevudine versus FTC alone in treatment of chronic hepatitis B	Emtricitabine (FTC) is approved for the treatment of human immunodeficiency virus. FTC and clevudine (CLV) have activity against hepatitis B virus (HBV). This report summarizes the results of a double-blind, multicenter study of patients with chronic hepatitis B who had completed a phase 3 study of FTC and were randomized 1:1 to 200 mg FTC once daily (QD) plus 10 mg CLV QD or 200 mg FTC QD plus p…	2006
000237369900020	Simple and rapid liquid chromatography method for determination of efavirenz in plasma	A simple and rapid high performance liquid chromatographic method for determination of efavirenz in human plasma was developed. The method involved extraction of sample with ethyl acetate and analysis using a reversed-phase C-18 column (150 mm) with UV detection. The assay was linear from 0.0625 to 10.0 mu g/ml. The method was specific for efavirenz estimation and the drug was stable in plasma up…	2006
000237370700005	Increasing nevirapine dose can overcome reduced bioavailability due to rifampicin coadministration	We studied the effect of rifampicin on steady-state pharmacokinetics of nevirapine and the impact of increasing the dose of nevirapine on its peak (C-max) and trough (C-min) levels in 13 HIV-infected patients on regular antiretroviral treatment with nevirapine-containing regimens (200 mg twice daily). A baseline pharmacokinetic study was conducted and repeated after 1 week of daily rifampicin (45…	2006
000237370700021	Selection of resistance mutations in children receiving prophylaxis with lamivudine or nevirapine for the prevention of postnatal transmission of HIV		2006
000237371300002	Human immunodeficiency virus type 1 and hepatitis C virus co-infection and viral subtypes at an HIV testing center in Brazil	Human immunodeficiency virus (HIV) testing sites have been recognized recently as potential settings for hepatitis C virus (HCV) screening since both viruses share common routes of transmission. HIV and HCV prevalence, predictors, co-infection rates, and viral subtypes were studied in 592 attendants at an anonymous HIV Counseling and Testing Center in central Brazil. Anti-HIV-1 and -HCV antibodie…	2006
000237371300003	Network of sexual contacts and sexually transmitted HIV infection in Burkina Faso	Two thirds of the people who have been infected by human immunodeficiency virus (HIV) in the world live in Sub-Saharan African countries. The results of a study measuring the degree distribution of the network of sexual contacts in Burkina Faso are described. Such a network is responsible for the spread of sexually transmitted diseases, and in particular of HIV. It has been found that the number …	2006
000237371300010	Trends in drug resistance mutations in antiretroviral-native intravenous drug users of Rio de Janeiro	DNA sequencing of a pol gene fragment from drug-naive injecting drug users samples obtained at two time points of the Brazilian AIDS epidemic (Pre-HAART era: 1994 to early 1997, n = 27; post-HAART era: 1999-2001, n = 38) was undertaken to assess HIV-1 antiretroviral drug resistance mutations and subtyping profiles. Genotypic analysis revealed the presence of PR primary L90M, D30N, M461, and V82A …	2006
000237399900056	Persistence of nevirapine-resistant HIV-1 in women after single-dose nevirapine therapy for prevention of maternal-to-fetal HIV-1 transmission	Single-dose nevirapine (sdNVP) for prevention of mother-to-child transmission of HIV-1 can select nevirapine (NVP)-resistant variants, but the frequency, duration, and clinical significance of this resistance is not well defined. We used a sensitive allele-specific PCR assay to assess the emergence and persistence of NVP-resistant variants in plasma samples from 22 women with HIV-1 subtype C infe…	2006
000237418800051	Hexon-chimaeric adenovirus serotype 5 vectors circumvent pre-existing anti-vector immunity	A common viral immune evasion strategy involves mutating viral surface proteins in order to evade host neutralizing antibodies. Such immune evasion tactics have not previously been intentionally applied to the development of novel viral gene delivery vectors that overcome the critical problem of anti-vector immunity. Recombinant, replication-incompetent adenovirus serotype 5 (rAd5) vector-based v…	2006
000237432800007	Current advances in antifungal targets and drug development	Fungi are one of the most neglected pathogens apparent from the fact that the Amphotericin B, a polyene antibiotic, discovered way back in 1956 is still used as a 'gold standard' for antifungal therapy. Past two decades have witnessed a dramatic rise in the incidences of life threatening systemic fungal infections. This can be ascribed to the increase in the number of immuno-compromised patients …	2006
000237441100009	Severe cutaneous reactions to sulfadoxine-pyrimethamine and trimethoprim-sulfamethoxazole in Blantyre District, Malawi	We estimated the frequency of clinically diagnosed Stevens-Johnson syndrome and toxic epidermal necrolysis associated with sulfadoxine-pyrimethamine (SP) and trimethoprim-sulfamethoxazole (CTX) in Blantyre District, Malawi. Cases were detected by passive surveillance at 22 health centers from March 2001 through September 2002. Denominators were estimated from the Malawi national census for Blanty…	2006
000237441100024	Schistosoma mansoni, nematode infections, and progression to active tuberculosis among HIV-1-infected Ugandans	Rates of tuberculosis (TB) ill Africa are highest among people infected with HIV. Searching for additional risk factors in a cohort of HIV-infected Ugandan adults, we previously found that a type 2 cytokine bias and eosinophilia were associated with progression to active TB. A possible role for helminth infection was assessed in this study. We analyzed TB incidence in 462 members of this cohort w…	2006
000237441100034	Cost-effectiveness of home-based chlorination and safe water storage in reducing diarrhea among HIV-affected households in rural Uganda	Safe water systems (SWSs) have been shown to reduce diarrhea and death. We examined the cost-effectiveness of SWS for HIV-affected households using health outcomes and costs from a randomized controlled trial in Tororo, Uganda. SWS was part of a home-based health care package that included rapid diarrhea diagnosis and treatment of 196 households with relatively good water and sanitation coverage.…	2006
000237441100037	Clinical case report: Dengue hemorrhagic fever in a patient with acquired immunodeficiency syndrome	A person diagnosed with acquired immunodeficiency syndrome in 2000 and who received highly active antiretroviral therapy developed co-infection with dengue virus in 2003. In the course of the co-infection, lie developed fever, thrombocytopenia (13,700 cells/mm(3)), petechia, and hypoalbuminemia, which are compatible with the World Health Organization criteria for a case of dengue hemorrhagic feve…	2006
000237441100040	HIVCorps: Using volunteers to rapidly expand HIV health services across Zambia	In 2004, we created HIVCorps, an international volunteer program to involve pre-medical, medical, and public health students in the scale-up of HIV care and prevention services in Zambia. In our first year, we used 27 American and Zambian volunteers to assist with the administrative and logistical aspects of program implementation. Ten volunteers were based in the capital Lusaka; the remaining 17…	2006
000237457500007	A reliable phenotype predictor for human immunodeficiency virus type 1 subtype C based on envelope V3 sequences	In human immunodeficiency virus type 1 (HIV-1) subtype B infections, the emergence of viruses able to use CXCR4 as a coreceptor is well documented and associated with accelerated CD4 decline and disease progression. However, in HIV-1 subtype C infections, responsible for more than 50% of global infections, CXCR4 usage is less common, even in individuals with advanced disease. A reliable phenotype…	2006
000237466900014	HlV/AIDS, psychiatric disorder and sexual assault in Transkei: A case report.	HIV infection and psychiatric disorders have a complex relationship. HIV infection could lead to psychiatric disorders, and psychiatric patients are more vulnerable to HIV infection. HIV is not only an illness which is associated with stigmatization and discrimination, but also has several risks attached including physical and sexual abuse. There is a scarcity of literature on HIV, mental illness…	2006
000237471900002	Gender dynamics in the primary sexual relationships of young rural South African women and men	A substantial body of South African research describes the importance of gender dynamics within sexual relationships as factors underlying HIV risk, yet we know little about these factors among young adults-a group at exceptionally high risk of infection. Our primary objective was to explore the ways that young adult men and women interpret and enact gender roles within their established primary …	2006
000237499200004	The search for social validation and the sexual behavior of people living with HIV in Rio de Janeiro, Brazil: Understanding the role of treatment optimism in context	The primary aim of this quantitive study was to explore the influence of HIV treatment optimism on the sexual behavior of people living with HIV/AIDS (PLWHA) receiving highly active anti-retroviral therapy (HAART) at public health clinics in Rio de Janeiro, Brazil. We also explored the psycho-social dynamics of participants' sexual relationships in order to understand more broadly how these facto…	2006
000237509400009	Epidemiological characteristics of HIV/AIDS in west China	China is facing a major crisis because of the increasing epidemic of HIV/AIDS, especially in the western areas. The purpose of this paper is to enhance understanding of the crisis by analysing the published literature on the epidemiology, demographic features, routes of infection, and risk factors of HIV/AIDS infection in the 12 provinces in the west of China. HIV/AIDS has increased rapidly in re…	2006
000237515200013	Disclosure of HIV/AIDS diagnosis to HIV-infected children in Thailand	Background: With the availability of highly active antiretroviral therapy, more HIV-infected children have lived longer. Many children are at the age that they should know the diagnosis. Aim: To identify the prevalence and patterns of disclosure of HIV/AIDS diagnosis to HIV-infected children. Methods: A cross-sectional study was conducted among 103 main care givers of HIV-infected children aged >…	2006
000237516800022	FK506, a secondary metabolite produced by Streptomyces, presents a novel antiviral activity against Orthopoxvirus infection in cell culture	Aims: To investigate the antiviral potential of the macrolide FK506, produced by Streptomyces tsukubaensis, against Orthopoxvirus infection in cell culture, and determine the replicative stage of viral cycle affected by the treatment. Methods and Results: Cell lines were infected with different Orthopoxviruses and treated with FK506. The macrolide inhibited the replication of the prototypic Ortho…	2006
000237523800003	Regional differences in astrocyte activation in HIV-associated dementia	Since astrogliosis is a histological marker usually observed in HIV-associated dementia (HIV-D), we decided to investigate the potential relationship between the expression of glial fibrillary acidic protein (GFAP) and the regional distribution of cells positive (+) for this specific marker of astrocyte activation. Histological sections of brain tissues obtained at necropsy from 5 HIV-D patients …	2006
000237523800009	Pulmonary mycobacterlosis in non HIV patients, Buenos Aires City, 2003-2004.	Pulmonary disease, due to Mycobacteria other than tuberculosis, is mainly suspected in HIV + patients, or underlying other diseases. In our country, there is no updated information on the prevalence of this pulmonary disease, its treatment and evolution in immucocompetent patients. We present 10 cases of pulmonary disease due to Mycobacteria other than tuberculosis in non HIV patients: clinical-b…	2006
000237535700006	HIV manifestations in otolaryngology	Purpose: AIDS is a fatal illness, which breaks down the body's immunity and leaves the victim vulnerable to life-threatening opportunistic infections, neurological disorders, or unusual malignancies. About 80% of patients with HIV infections present with otolaryngological symptoms. Often, the otolaryngologist is the primary physician who diagnoses the HIV infection. He should be aware and vigilan…	2006
000237545500008	Emerging therapeutic potential of whey proteins and peptides	Whey is a natural by-product of cheese making process. Bovine milk has about 3.5% protein, 80% of which are caseins and the remaining 20% are whey proteins. Whey proteins contain all the essential amino acids and have the highest protein quality rating among other proteins. Advances in processing technologies have led to the industrial production of different products with varying protein content…	2006
000237548200014	Modeling the impact of antiretroviral use in developing countries		2006
000237560700003	HIV testing in patients with TB		2006
000237560700004	Antiretroviral therapy and TB	With the expansion and convergence of the HIV and TB epidemics worldwide, clinicians will increasingly will be called to manage and treat co-infected patients. TB and HIV medications have overlapping and additive toxicities that can complicate therapy. Additional clinical challenges include choice of optimal first and second line antiretroviral therapy, appropriate timing of antiretroviral initia…	2006
000237560700006	Isoniazid to prevent first and recurrent episodes of TB		2006
000237560700007	Rate, pattern and barriers of HIV serostatus disclosure in a resource-limited setting in the Niger delta of Nigeria	The disclosure of HIV serostatus is a difficult emotional task creating opportunity for both support and rejection. In this study, we evaluated the rate, patterns and barriers to HIV serostatus disclosure. A pre-tested interviewer-administered questionnaire from 187 HIV infected people residing in a resource-limited setting in the Niger Delta of Nigeria was analysed. Of the 187 HIV seropositive p…	2006
000237563600009	Prevalence and pattern of drug resistance mutations among antiretroviral-treated HIV-1 patients with suboptimal virological response in Malaysia	To assess the prevalence of major drug resistance mutations in antiretroviral (ARV)-treated patients with detectable viral load (VL) in Kuala Lumpur, Malaysia, genotypic resistance testing was performed among treated human immunodeficiency virus type 1 (HIV-1) patients attending the University Malaya Medical Center between July 2003 and November 2004. The reverse transcriptase (RT) and protease g…	2006
000237575200001	Emerging future issues in HIV/AIDS social research		2006
000237575200006	Decay of K103N mutants in cellular DNA and plasma RNA after single-dose nevirapine to reduce mother-to-child HIV transmission	Objectives: Single-dose nevirapine (sd-NVP) for prevention of mother-to-child HIV-1 transmission is associated with selection of resistant viral variants, particularly the Lysine (K) to Asparagine (N) mutation at codon 103 (K103N) of reverse transcriptase. As this may influence subsequent treatment responses, a better understanding of the dynamics of decay and persistence of this variant is neede…	2006
000237575200008	Reconstitution of anti mycobacterial immune responses in HIV-infected children receiving HAART	Objective: Recent epidemiological studies in adults suggest that HAART can prevent the development of tuberculosis in HIV-infected individuals, but the mechanisms are incompletely understood and no data exist in children. We investigated whether changes in mycobacterial-specific immune responses can be demonstrated in children after commencing antiretroviral therapy. Design: We measured mycobacte…	2006
000237575200011	Marked HIV prevalence declines in higher educated young people: evidence from population-based surveys (1995-2003) in Zambia	Objectives: Higher educational attainment has been associated with a greater risk of HIV infection in sub-Saharan Africa. We investigated change over time in HIV prevalence by educational attainment in the general population. Methods: The data stem from serial population-based HIV surveys conducted in selected urban and rural communities in 1995 (n = 2989), 1999 (n = 3506) and 2003 (n = 4442). An…	2006
000237575200025	Maintenance of successful ritonavir-boosted indinavir and efavirenz therapy in an HIV-infected patient with tuberculosis		2006
000237575200029	HIV prevention and treatment research in sub-Saharan Africa: where are the adolescents?		2006
000237584400005	Cost-effectiveness of initial adherence to antiretroviral therapy among HIV infected patients in Belo Horizonte, Brazil	Background: In Brazil, there is free antiretroviral (ARV) distribution to patients with HIV disease by the National Health System. Adherence to the treatment is one of the main factors that health services can manage to increase the effectiveness of the ARV medication. The aim of this study is to evaluate the cost-effectiveness of initial adherence to the ARV therapy and to identify factors that …	2006
000237603000005	T-h-2 immunity and CD3(+) CD45RB(low)-activated T cells in mice immunized with recombinant bacillus Calmette-Guerin expressing HIV-1 principal neutralizing determinant epitope	The genetic engineering of Mycobacterium bovis-bacillus Calmette-Guerin to express foreign epitopes is an attractive strategy in the field of epitope vaccines. We constructed an 'epitope-trap vector' with Mycobacterium tuberculosis chaperonin-10 as a carrier antigen and used it to express the HIV-1 principal neutralizing determinant epitope. We also identified a new chaperonin-10 promoter that wa…	2006
000237604200005	Construction, expression, and purification of HIV-TAT-survivin (T34A) mutant: A pro-apoptosis protein in Escherichia coli	As a novel member of the IAP family, survivin was observed to express in the most common human cancers. Anti-cancer therapy targeting survivin has drawn considerable attention. This report presented firstly construction of recombinant plasmid pRSET-B-TAT-survivin (T34A), expression in Escherichia coli, purification, renaturation, and bioactivity. The cDNA encoding survivin was cloned by RTPCR fro…	2006
000237606900008	Current status of inpatient HIV care at a tertiary care center in Nepal	The success of the WHO's '3 by 5' programme will depend on the ability of developing countries to provide antiretroviral therapy. The purpose of this study was to determine the current status of HIV care at a major teaching hospital in eastern Nepal. A retrospective cohort study was conducted of admitted HIV-infected patients at BPKIHS between 1993 and 2003, evaluating reasons for admission and t…	2006
000237624800020	Optimizing treatment for HIV-infected South African women exposed to single-dose nevirapine: Balancing efficacy and cost	Introduction. Nevirapine (NVP) resistance may decrease the effectiveness of viral suppression with NVP-based antiretroviral therapy (ART) in women infected with human immunodeficiency virus (HIV) with previous exposure to single-dose NVP. However, the alternative lopinavir-ritonavir-based ART regimen is more expensive. Our objectives were to project the tradeoffs regarding life expectancy, cost, …	2006
000237624800021	Schistosomiasis and HIV in rural Zimbabwe: Efficacy of treatment of schistosomiasis in individuals with HIV coinfection	Background. There is evidence from experimental models that the praziquantel-induced clearance of schistosomiasis is dependent on the host's immune response. Consequently, human immunodeficiency virus (HIV) related immunodeficiency may impair the effect of praziquantel treatment. Methods. In a prospective cohort study, schistosome-infected subjects who were or were not coinfected with HIV were tr…	2006
000237629100001	Introduction: From fear to solidarity	This brief paper is the introduction to this JEMS special issue on Migration and Health in Southern Africa, drawn from papers presented at a conference organised by the Transnational Communities Programme (University of Oxford), the Southern African Migration Programme (Queen's University, Kingston, Canada) and the Faculty of Humanities, University of Cape Town, on 27-29 January 2003. Cross-borde…	2006
000237673800035	HIV-related nephropathy: A South African perspective	Human immunodeficiency virus (HIV)-associated nephropathy (HIVAN) is an important cause of renal failure in those of African origin. A number of other kidney diseases occur in HIV-positive patients. We conducted a retrospective review of renal biopsies in HIV-positive Black African patients to determine the prevalence of both 'classic HIVAN' and non-HIVAN pathologies in this group. Clinical and l…	2006
000237689700027	Effect of C-H center dot center dot center dot S and C-H center dot center dot center dot Cl interactions on the conformational preference of inhibitors of TIBO family	The non-nucleoside inhibitors of HIV-1 reverse transcriptase (NNRTIs) are an important class of drugs employed in antiviral therapy. The coordinates of three inhibitors, derived from TIBO, tetrahydroimidazo-(4,5,1-1-jk)(1,4)-benzodi-azepin -2(1H)-one, (which belongs to the NNRTIs class), were taken from PDB database and the electronic structure were investigated by using the B3LYP/631+G(d,p) mode…	2006
000237694700010	High prevalence of cervical squamous cell abnormalities among HIV-infected women with immunological AIDS-defining illnesses	To assess the results of Pap smear at postpartum scheduled visit, especially the prevalence of squamous cell abnormalities including association with CD4(+) T-lymphocyte count (CD4(+) count) levels at delivery among HIV-infected women between the years 1996 and 2004. As part of the research and implementation programs of short course antiretroviral regimens for the prevention of mother to child p…	2006
000237699700006	Barriers for HIV testing during pregnancy in Southern Brazil	OBJECTIVE: To assess HIV testing rate and determine risk factors for not have been tested during pregnancy. METHODS: A cross-sectional study was carried out in Porto Alegre, Southern Brazil, from December 2000 to February 2001. Socioeconomic, maternal and healthcare variables were obtained by means of a standardized questionnaire. Crude and adjusted odds ratios and their 95% confidence intervals …	2006
000237699700023	Worldwide molecular epidemiology of HIV	Human immunodeficiency virus (HIV) is the worldwide disseminated causative I agent of acquired immunodeficiency syndrome (AIDS). HIV is a member of the Lentivirus genus of Retroviridae family and is grouped in two types named HIV-1 and HIV-2. These viruses have a notable ability to mutate and adapt to the new conditions of human environment. A large incidence of errors at the transcriptional leve…	2006
000237722600014	Facing ethical challenges in rolling out antiretroviral treatment in resource-poor countries: Comment on "they call it 'patient selection' in Khayelitsha"		2006
000237729000007	ColoPlus, a new product based on bovine colostrum, alleviates HIV-associated diarrhoea	Objective. HIV-associated diarrhoea occurs in nearly all patients with acquired immunodeficiency syndrome ( AIDS) in the developing countries. Diarrhoea is caused by the HIV-related immune dysfunction and is pivotal in the decrease of the helper T-cell (CD4 +) population. Enteric pathogens in HIV-associated diarrhoea are, for example, Cryptosporidium, Amoeba and Campylobacter species. Bovine colo…	2006
000237737600001	CTL epitope distribution patterns in the Gag and Nef proteins of HIV-I from subtype A infected subjects in Kenya: Use of multiple peptide sets increases the detectable breadth of the CTL response	Background: Subtype A is a major strain in the HIV-1 pandemic in eastern Europe, central Asia and in certain regions of east Africa, notably in rural Kenya. While considerable effort has been focused upon mapping and defining immunodominant CTL epitopes in HIV-1 subtype B and subtype C infections, few epitope mapping studies have focused upon subtype A. Results: We have used the IFN-gamma ELIspot…	2006
000237768500005	Stavudine-loaded mannosylated liposomes: in-vitro anti HIV-I activity, tissue distribution and pharmacokinetics	Cells of the mononuclear phagocyte system (MPS) are important hosts for human immunodeficiency virus (HIV). Lectin receptors, which act as molecular targets for sugar molecules, are found on the surface of these cells of the MPS. Stavudine-loaded mannosylated liposomal formulations were developed for targeting to HIV-infected cells. The mannose-binding protein concanavalin A was employed as model…	2006
000237771100011	Cost-effectiveness of including tuberculin skin testing in an IPT program for HIV-infected persons in Uganda	SETTING: Tuberculosis (TB) is the most common opportunistic infection among persons with human immunodeficiency virus or the acquired immune-deficiency syndrome (HIV/AIDS). Isoniazid preventive therapy (IPT) effectively treats latent TB infection (LTBI) and prevents progression to active TB. OBJECTIVE: To analyse the costs and cost-effectiveness of tuberculin skin testing (TST) prior to offering …	2006
000237771100013	Traditional healers, treatment delay, performance status and death from TB in rural South Africa	BACKGROUND: People in sub-Saharan Africa frequently consult traditional healers before reaching the government health services (GHS). This can lead to delays in starting effective anti-tuberculosis chemotherapy. To our knowledge, no studies have shown a direct relationship between visiting traditional healers, increased morbidity and death from TB. METHODS: All patients starting on anti-tuberculo…	2006
000237771100014	TB in health care workers in KwaZulu-Natal, South Africa	SETTING: Eight public sector hospitals in Ethekwini municipality, KwaZulu-Natal, South Africa. OBJECTIVE: To describe the incidence of TB, clinical presentation and treatment outcomes among health care workers (HCWs) in public sector hospitals in Ethekwini Municipality, KwaZulu-Natal. METHODS: A descriptive study using a retrospective record review for the period January 1999 to June 2004 was con…	2006
000237771100016	Improvements in treatment success rates with directly observed therapy in Rio de Janeiro City	SETTING: Rio de Janeiro City, Brazil. OBJECTIVE: To evaluate the effect of directly observed therapy (DOT) on treatment success, by comparing the treatment success rates between patients treated under DOT with those who received self-administered therapy (SAT). DESIGN: A longitudinal study in a cohort of tuberculosis (TB) patients. Of 9929 new pulmonary TB cases, 1190 (12%) were treated under DOT…	2006
000237771100017	Diabetes mellitus is strongly associated with tuberculosis in Indonesia	SETTING: Diabetes mellitus is a known risk factor for tuberculosis (TB), but no studies have been reported from South-East Asia, which has a high burden of TB and a rapidly growing prevalence of diabetes. OBJECTIVE: To examine if and to what extent diabetes is associated with an increased risk of TB in an urban setting in Indonesia. DESIGN: Case-control study comparing the prevalence of diabetes …	2006
000237772900026	HIV-integrase inhibitors: Potential pharmacological approach for AIDS therapy.	AIDS has the HIV as its etiological agent. Researches has been done to find new pharmacological agents to be used in therapy, because of problems of resistance and side effects. The HIV-integrase inhibitors are some of those new agents that are being studied. This updating focusses on the fundamental information about HIV and HIV-integrase and the main methods being used to develop these new drug…	2006
000237782500011	Safety of nevirapine-containing antiretroviral triple therapy regimens to prevent vertical transmission in an African cohort of HIV-1-infected pregnant women	Objective To assess the incidence and consequences of adverse reactions among African HIV-positive pregnant women treated with fixed-dose combinations of a nevirapine-containing antiretroviral (ARV) triple therapy. Methods A retrospective analysis of the clinical files of 703 HIV-1-positive pregnant women treated with a nevirapine-containing regimen between May 2002 and July 2004 was conducted. S…	2006
000237810300015	Assessing needle exchange operations in a poor Brazilian community	This article assesses the operations of Porto Alegre, State of Rio Grande do Sul, (southern Brazil) needle exchange program (NEP), a setting where HIV infection rates have been on the rise among injection drug users (IDUs) in recent years, contrasting with substantial declines observed in this population, in major Brazilian cities (located in the southeast and southernmost part of Brazilian north…	2006
000237810300016	Needle syringe acquisition and HIV prevention among injecting drug users: A treatise on the "Good and "Not so good public health practices in South Asia	This article describes the prevalence of HIV/AIDS and other bloodborne infections is well established among injection drug user (IDU) populations in South Asia (SA). IDU populations in SA are diverse and display different demographic and socioeconomic profiles. The current provision of sterile injecting equipment as part of public health initiatives is suboptimal. Although some needle and syringe…	2006
000237823800013	Neurocognitive consequences of HIV in southern India: A preliminary study of clade C virus	The neurocognitive impact of the clade C viral strain of human immunodeficiency virus (HIV) has not been determined. The purpose of this study was to examine neurocognitive function in southern India among individuals with the clade C virus with advanced HIV. A battery of cognitive tasks sensitive to the effects of HIV on brain function was translated and administered in Tamil and Telegu, two wid…	2006
000237827600002	Health systems and access to antiretroviral drugs for HIV in southern Africa: Service delivery and human resources challenges	Without strengthened health systems, significant access to antiretroviral (ARV) therapy in many developing countries is unlikely to be achieved. This paper reflects on systemic challenges to scaling up ARV access in countries with both massive epidemics and weak health systems. It draws on the authors' experience in southern Africa and the World Health Organization's framework on health system pe…	2006
000237829200007	Comparative bioavailability study of zidovudine administered as two different tablet formulations in healthy adult subjects	Aim: Zidovudine is a synthetic nucleoside analogue of thymidine with activity against the human immunodeficiency virus type I (HIV-1). In patients with HIV infections or the acquired immunodeficiency syndrome (AIDS), zidovudine is a first-line therapy that was shown to reduce morbidity, mortality, and hospitalization. A generic formulation of zidovudine offers the possibility of considerable savi…	2006
000237829900022	Antiretroviral drug resistance and routine therapy, Cameroon	Among 128 patients routinely receiving highly active antiretroviral therapy in an HIV/AIDS outpatient clinic in Cameroon, 16.4% had drug resistance after a median of 10 months. Of these, 12.5% had resistance to nucleoside reverse transcriptase inhibitors (NRTIs), 10.2% to non-NRTIs, and 2.3% to protease inhibitors.	2006
000237842500016	Nutritional and metabolic abnormalities in pre-AIDS HIV infection	Since the earliest reports of human immunodeficiency virus (HIV) disease, undernutrition has been associated with HIV infection, typically with the late stages of the disease (namely acquired immunodeficiency syndrome), and may advance to severe wasting and cachexia. Specific micronutrient deficiencies are also recognized to occur with HIV infection, but their actual effect on the clinical course…	2006
000237849500003	Relationship between hyperbilirubinaemia and UDP-glucuronosyltransferase 1A1 (UGT1A1) polymorphism in adult HIV-infected Thai patients treated with indinavir	Objectives To investigate the association between the UGT1A1*6 (G71R) and UGT1A1*28 (promoter (TA)(7)-repeat) genotypes and hyperbilirubinaemia in Thai patients treated with indinavir, and characterize the inhibition of human UGTs by indinavir in vitro. Methods Ninety-six Thai HIV patients receiving indinavir, 800 mg t.i.d. or 800 mg b.i.d.'boosted' with ritonavir (100 mg b.i.d.), had serum bilir…	2006
000237851700002	Marked ethnic differences in HIV prevalence and risk behaviors among injection drug users in Dushanbe, Tajikistan, 2004	Objective: To examine differences by ethnicity of HIV prevalence and correlates among injection drug users (IDUs) in Dushanbe, Tajikistan. Methods: The researchers enrolled 489 active adult IDUs in a cross-sectional risk factor study of HIV infection. Participants were provided HIV pre- and posttest counseling and risk reduction counseling and answered an interviewer-administered questionnaire. H…	2006
000237851700007	Heroin dependence and HIV infection in Malaysia	Background: Malaysia is experiencing severe problems with heroin dependence and HIV infection. This study evaluated drug use and other HIV risk behaviors and their association with HIV and other infectious diseases in heroin-dependent subjects enrolled in a clinical trial of drug abuse treatment in Muar, Malaysia. Methods: Baseline assessments of treatment-seeking subjects (n = 177) included the …	2006
000237851700008	HIV sexual risk behaviors among injection drug users in Shanghai	Purpose: This study investigated the sexual risk behaviors among injection drug users (IDUs) in order to inform the development of sexual risk reduction interventions for IDUs. Methods: A cross-sectional survey of IDUs (n = 141) was conducted in an in-patient detoxification treatment center in Shanghai, China, to collect information on demographics; drug use history; sexual risk behavior; HIV/AID…	2006
000237851700014	Drug use and risk of HIV/AIDS on the Mexico-USA border: a comparison of treatment admissions in both countries	This study analyzes trends in treatment admissions and summarizes HIV/AIDS risk factors along the US-Mexican border. Data are presented at the national level and at the state level for states along the border. Client data also are compared for treatment programs located in sister cities on the Texas-Mexico border. These data show that methamphetamine admissions are increasing nationally and metha…	2006
000237851700016	Acceptability of audio computer-assisted self-interview (ACASI) among substance abusers seeking treatment in Rio de Janeiro, Brazil	This study aimed to determine the acceptability of the ACASI approach to risk assessment and the impact of personal preference regarding mode of interview on reporting risk behaviors among drug users entering treatment in Rio de Janeiro, Brazil. We assessed 268 substance users who completed the ACASI arm in a randomized trial comparing the ACASI with the Interviewer-Administered Questionnaire (IA…	2006
000237854000034	Coordinating HIV control efforts: what to do with the national AIDS commissions		2006
000237854300033	Profile of baseline CD4 T-lymphocyte and viral load levels in HIV infected treatment naive patients in Lagos, Nigeria		2006
000237863300014	Interactive association of proviral load and IFN-gamma-secreting T cell responses in HIV-1C infection	We investigated the interactive relationship between proviral DNA load and virus-specific IFN-gamma-secreting T cell responses in HIV-1C infection. The presence or absence of correlation, and inverse or direct type of correlation, if any, were dependent on targeted viral gene product. Responses to Gag p24 or to Pol were associated with lower proviral DNA load. Associations between proviral DNA lo…	2006
[truncated: 26,322 more rows]
